# Supplementary material for: Diguanidinium bis­(μ-2-hydroxy­propane-1,2,3-tricarboxyl­ato)bis­[diaqua­zincate(II)] dihydrate
Source: Acta Crystallogr Sect E Struct Rep Online. 2010 Jan 9;66(Pt 2):m109–10. doi: 10.1107/S1600536809054439 (PMC2979955; doi:10.1107/S1600536809054439)
Supplement: Supplementary file 1 [file e-66-0m109-sup1.cif]

##############################################################################
###                                                                        ###
###        Electronic paper (Acta Crystallographica Section E)             ###
###                                                                        ###
##############################################################################
#                                                                            #
# This CIF contains the data in a paper accepted for publication in Acta     #
# Crystallographica Section E. It conforms to the requirements of Notes      #
# for Authors for Section E, and has been peer reviewed under the auspices   #
# of the IUCr Commission on Journals.                                        #
#                                                                            #
# Full details of the Crystallographic Information File format               #
# are given in the paper "The Crystallographic Information File (CIF):       #
# a New Standard Archive File for Crystallography" by S. R. Hall, F. H.      #
# Allen and I. D. Brown [Acta Cryst. (1991), A47, 655-685].                  #
#                                                                            #
# The current version of the core CIF dictionary is obtainable from          #
# ftp://ftp.iucr.org/pub/cif_core.dic. The current version number is 2.4.    #
#                                                                            #
# Software is freely available for graphical display of the structure(s) in  #
# this CIF.  For information consult the CIF home page http://www.iucr.org/  #
# cif/home.html                                                              #
#                                                                            #
# This file may be used for bona fide research purposes within the           #
# scientific community so long as proper attribution is given to the journal # 
# article from which it was obtained.                                        #
#                                                                            #
##############################################################################
                                             
data_global
_audit_creation_method     'form.cif (version 2.0)'
_journal_data_validation_number     ?
_journal_date_recd_electronic     2009-12-07
_journal_date_accepted     2009-12-17
_journal_name_full     'Acta Crystallographica, Section E'
_journal_year     2010
_journal_volume     66
_journal_issue      2
_journal_page_first     m109
_journal_page_last     m110
_journal_paper_category     QM
_journal_coeditor_code     SJ2710
_publ_contact_author_name     'Prof. Fun, Hoong-Kun'
_publ_contact_author_address
;
      X-ray Crystallography Unit
      School of Physics
      Universiti Sains Malaysia
      11800 USM, Penang
      MALAYSIA
;
_publ_contact_author_email     'hkfun@usm.my'
_publ_contact_author_fax     '6 04 6579150'
_publ_contact_author_phone     '6 04 6533652'
_publ_section_title
;
Diguanidinium
bis(\m-2-hydroxypropane-1,2,3-tricarboxylato)bis[diaquazincate(II)] dihydrate
;
loop_
    _publ_author_name
    _publ_author_footnote
    _publ_author_address
    'Mohammad T. M. Al-Dajani' ?
;
      School of Pharmaceutical Sciences
      Universiti Sains Malaysia
      11800 USM, Penang
      Malaysia
;
    'Hassan H. Abdallah' ?
;
      School of Chemical Sciences
      Universiti Sains Malaysia
      11800 USM, Penang
      Malaysia
;
    'Nornisah Mohamed' ?
;
      School of Pharmaceutical Sciences
      Universiti Sains Malaysia
      11800 USM, Penang
      Malaysia
;
    'Chin Sing Yeap'
;
      Thomson Reuters ResearcherID: A-5523-2009.
;
;
      X-ray Crystallography Unit
      School of Physics
      Universiti Sains Malaysia
      11800 USM, Penang
      Malaysia
;
    'Hoong-Kun Fun'
;
      Thomson Reuters ResearcherID: A-3561-2009.
;
;     X-ray Crystallography Unit
      School of Physics
      Universiti Sains Malaysia
      11800 USM, Penang
      Malaysia
;
data_I
_audit_creation_method     SHELXL-97
_chemical_name_systematic
;
Diguanidinium
bis(\m-2-hydroxypropane-1,2,3-tricarboxylato)bis[diaquazincate(II)] dihydrate
;
_chemical_name_common     ?
_chemical_formula_moiety     '2(C H6 N3 +), C12 H18 O18 Zn2 2-, 2(H2 O)'
_chemical_formula_sum     'C14 H34 N6 O20 Zn2'
_chemical_formula_iupac     '(C H6 N3)2 [Zn2 (C6 H5 O7)2 (H2 O)2], 2H2 O'
_chemical_formula_weight     737.21
_chemical_melting_point     ?
_symmetry_cell_setting     Monoclinic
_symmetry_space_group_name_H-M     'C 2/c'
_symmetry_space_group_name_Hall     '-C 2yc'
loop_
    _symmetry_equiv_pos_as_xyz
    'x, y, z'
    '-x, y, -z+1/2'
    'x+1/2, y+1/2, z'
    '-x+1/2, y+1/2, -z+1/2'
    '-x, -y, -z'
    'x, -y, z-1/2'
    '-x+1/2, -y+1/2, -z'
    'x+1/2, -y+1/2, z-1/2'
_cell_length_a     28.9405(4)
_cell_length_b     8.57080(10)
_cell_length_c     11.3395(2)
_cell_angle_alpha     90.00
_cell_angle_beta     95.2490(10)
_cell_angle_gamma     90.00
_cell_volume     2800.89(7)
_cell_formula_units_Z     4
_cell_measurement_reflns_used     9983
_cell_measurement_theta_min     2.48
_cell_measurement_theta_max     34.78
_cell_measurement_temperature     296(2)
_exptl_crystal_description     'block'
_exptl_crystal_colour     'colourless'
_exptl_crystal_size_max     0.32
_exptl_crystal_size_mid     0.30
_exptl_crystal_size_min     0.18
_exptl_crystal_density_diffrn     1.748
_exptl_crystal_density_meas     ?
_exptl_crystal_density_method     'not measured'
_exptl_crystal_F_000     1520
_exptl_absorpt_coefficient_mu     1.809
_exptl_absorpt_correction_type     'multi-scan'
_exptl_absorpt_process_details     '(<i>SADABS</i>; Bruker, 2005)'
_exptl_absorpt_correction_T_min     0.5934
_exptl_absorpt_correction_T_max     0.7342
_exptl_special_details
;
;
_diffrn_ambient_temperature     296(2)
_diffrn_radiation_type     MoK\a
_diffrn_radiation_wavelength     0.71073
_diffrn_radiation_source     'fine-focus sealed tube'
_diffrn_radiation_monochromator     graphite
_diffrn_measurement_device_type
;
Bruker SMART APEXII CCD area-detector diffractometer
;
_diffrn_measurement_method     '\f and \w scans'
_diffrn_detector_area_resol_mean     ?
_diffrn_reflns_number     32332
_diffrn_reflns_av_R_equivalents     0.0259
_diffrn_reflns_av_sigmaI/netI     0.0280
_diffrn_reflns_theta_min     2.48
_diffrn_reflns_theta_max     38.25
_diffrn_reflns_theta_full     38.25
_diffrn_measured_fraction_theta_max     0.992
_diffrn_measured_fraction_theta_full     0.992
_diffrn_reflns_limit_h_min     -48
_diffrn_reflns_limit_h_max     50
_diffrn_reflns_limit_k_min     -14
_diffrn_reflns_limit_k_max     12
_diffrn_reflns_limit_l_min     -19
_diffrn_reflns_limit_l_max     16
_diffrn_standards_number     0
_diffrn_standards_interval_count     .
_diffrn_standards_interval_time     .
_diffrn_standards_decay_%     ?
_refine_special_details
;
Refinement of <i>F</i>^2^ against ALL reflections. The weighted <i>R</i>-factor
<i>wR</i> and goodness of fit <i>S</i> are based on <i>F</i>^2^, conventional
<i>R</i>-factors <i>R</i> are based on <i>F</i>, with <i>F</i> set to zero for
negative <i>F</i>^2^. The threshold expression of <i>F</i>^2^ >
\s(<i>F</i>^2^) is used only for calculating <i>R</i>-factors(gt) <i>etc</i>.
and is not relevant to the choice of reflections for refinement.
<i>R</i>-factors based on <i>F</i>^2^ are statistically about twice as large
as those based on <i>F</i>, and <i>R</i>- factors based on ALL data will be
even larger.
;
_reflns_number_total     7693
_reflns_number_gt     5495
_reflns_threshold_expression     I>2\s(I)
_refine_ls_structure_factor_coef     Fsqd
_refine_ls_matrix_type     full
_refine_ls_R_factor_all     0.0546
_refine_ls_R_factor_gt     0.0313
_refine_ls_wR_factor_gt     0.0755
_refine_ls_wR_factor_ref     0.0842
_refine_ls_goodness_of_fit_ref     1.049
_refine_ls_restrained_S_all     1.049
_refine_ls_number_reflns     7693
_refine_ls_number_parameters     190
_refine_ls_number_restraints     0
_refine_ls_hydrogen_treatment     constr
_refine_ls_weighting_scheme     calc
_refine_ls_weighting_details
         'calc w=1/[\s^2^(Fo^2^)+(0.0404P)^2^+0.5068P] where P=(Fo^2^+2Fc^2^)/3'
_atom_sites_solution_hydrogens     geom
_atom_sites_solution_primary     direct
_atom_sites_solution_secondary     difmap
_refine_ls_shift/su_max     0.002
_refine_ls_shift/su_mean     0.000
_refine_diff_density_max     0.454
_refine_diff_density_min     -0.289
_refine_ls_extinction_method     none
_refine_ls_extinction_coef     ?
loop_
    _atom_type_symbol
    _atom_type_description
    _atom_type_scat_dispersion_real
    _atom_type_scat_dispersion_imag
    _atom_type_scat_source
    'C' 'C' 0.0033 0.0016
                         'International Tables Vol C Tables 4.2.6.8 and 6.1.1.4'
    'H' 'H' 0.0000 0.0000
                         'International Tables Vol C Tables 4.2.6.8 and 6.1.1.4'
    'N' 'N' 0.0061 0.0033
                         'International Tables Vol C Tables 4.2.6.8 and 6.1.1.4'
    'O' 'O' 0.0106 0.0060
                         'International Tables Vol C Tables 4.2.6.8 and 6.1.1.4'
    'Zn' 'Zn' 0.2839 1.4301
                         'International Tables Vol C Tables 4.2.6.8 and 6.1.1.4'
_computing_data_collection     'APEX2 (Bruker, 2005)'
_computing_cell_refinement     'SAINT (Bruker, 2005)'
_computing_data_reduction     'SAINT (Bruker, 2005)'
_computing_structure_solution     'SHELXTL (Sheldrick, 2008)'
_computing_structure_refinement     'SHELXTL (Sheldrick, 2008)'
_computing_molecular_graphics     'SHELXTL (Sheldrick, 2008)'
_computing_publication_material
;
SHELXTL (Sheldrick, 2008) and PLATON (Spek, 2009)
;
loop_
    _atom_site_type_symbol
    _atom_site_label
    _atom_site_fract_x
    _atom_site_fract_y
    _atom_site_fract_z
    _atom_site_U_iso_or_equiv
    _atom_site_adp_type
    _atom_site_calc_flag
    _atom_site_refinement_flags
    _atom_site_occupancy
    _atom_site_disorder_assembly
    _atom_site_disorder_group
    Zn Zn1 0.322092(4) 0.394890(14) 0.631912(11) 0.02481(4) Uani d . 1 . .
    O O1 0.33231(4) 0.37163(9) 0.45220(8) 0.03439(19) Uani d . 1 . .
    O O2 0.36716(3) 0.20991(10) 0.33603(8) 0.03573(18) Uani d . 1 . .
    O O3 0.31089(3) 0.15045(9) 0.60117(7) 0.02494(14) Uani d . 1 . .
    H H1O3 0.2815 0.1428 0.5651 0.037 Uiso d R 1 . .
    O O4 0.39328(3) 0.33281(11) 0.66307(9) 0.03675(19) Uani d . 1 . .
    O O5 0.44700(3) 0.16069(13) 0.72462(10) 0.0474(2) Uani d . 1 . .
    O O6 0.24882(3) 0.07623(10) 0.42434(9) 0.0365(2) Uani d . 1 . .
    O O7 0.25557(3) -0.16794(10) 0.36365(10) 0.0427(2) Uani d . 1 . .
    C C1 0.34724(4) 0.23880(12) 0.42612(9) 0.02427(18) Uani d . 1 . .
    C C2 0.34175(3) 0.10406(10) 0.51507(9) 0.02214(16) Uani d . 1 . .
    C C3 0.38848(4) 0.06848(13) 0.58412(10) 0.0288(2) Uani d . 1 . .
    H H3A 0.3844 -0.0221 0.6334 0.035 Uiso calc R 1 . .
    H H3B 0.4101 0.0393 0.5275 0.035 Uiso calc R 1 . .
    C C4 0.41101(4) 0.19654(14) 0.66293(10) 0.0295(2) Uani d . 1 . .
    C C5 0.32367(4) -0.04392(12) 0.44989(10) 0.0273(2) Uani d . 1 . .
    H H5A 0.3410 -0.0586 0.3814 0.033 Uiso calc R 1 . .
    H H5B 0.3302 -0.1325 0.5020 0.033 Uiso calc R 1 . .
    C C6 0.27248(4) -0.04513(12) 0.40863(10) 0.02705(19) Uani d . 1 . .
    C C7 0.45073(5) 0.64963(16) 0.50364(12) 0.0382(3) Uani d . 1 . .
    N N1 0.45132(5) 0.61025(16) 0.61676(12) 0.0511(3) Uani d . 1 . .
    H H1N1 0.4644 0.6641 0.6751 0.061 Uiso d R 1 . .
    H H2N1 0.4393 0.5187 0.6424 0.061 Uiso d R 1 . .
    N N2 0.47821(5) 0.76043(17) 0.47097(13) 0.0552(3) Uani d . 1 . .
    H H1N2 0.4783 0.7888 0.3966 0.066 Uiso d R 1 . .
    H H2N2 0.5000 0.7945 0.5235 0.066 Uiso d R 1 . .
    N N3 0.42259(5) 0.57429(17) 0.42351(13) 0.0547(3) Uani d . 1 . .
    H H1N3 0.4208 0.6209 0.3559 0.066 Uiso d R 1 . .
    H H2N3 0.4020 0.5135 0.4454 0.066 Uiso d R 1 . .
    O O1W 0.46013(4) 0.85648(15) 0.82510(11) 0.0525(3) Uani d . 1 . .
    H H1W1 0.4335 0.8373 0.8306 0.079 Uiso d R 1 . .
    H H2W1 0.4593 0.9470 0.8020 0.079 Uiso d R 1 . .
    O O2W 0.31354(4) 0.38177(10) 0.80498(8) 0.0388(2) Uani d . 1 . .
    H H1W2 0.3163 0.4610 0.8492 0.058 Uiso d R 1 . .
    H H2W2 0.2975 0.3236 0.8321 0.058 Uiso d R 1 . .
    O O3W 0.33513(3) 0.63182(9) 0.63707(8) 0.03042(16) Uani d . 1 . .
    H H1W3 0.3494 0.6661 0.7004 0.046 Uiso d R 1 . .
    H H2W3 0.3106 0.6561 0.6328 0.046 Uiso d R 1 . .
loop_
    _atom_site_aniso_label
    _atom_site_aniso_U_11
    _atom_site_aniso_U_22
    _atom_site_aniso_U_33
    _atom_site_aniso_U_12
    _atom_site_aniso_U_13
    _atom_site_aniso_U_23
    Zn1 0.02665(6) 0.02218(6) 0.02509(7) 0.00090(4) -0.00047(4) -0.00195(4)
    O1 0.0534(5) 0.0230(3) 0.0269(4) 0.0080(3) 0.0047(4) 0.0038(3)
    O2 0.0384(4) 0.0412(4) 0.0285(4) 0.0094(4) 0.0079(3) 0.0043(3)
    O3 0.0251(3) 0.0245(3) 0.0252(3) -0.0002(3) 0.0025(3) -0.0024(3)
    O4 0.0276(4) 0.0324(4) 0.0490(5) -0.0006(3) -0.0035(3) -0.0064(4)
    O5 0.0344(5) 0.0509(6) 0.0527(6) 0.0026(4) -0.0192(4) -0.0009(5)
    O6 0.0275(4) 0.0277(4) 0.0521(5) 0.0073(3) -0.0089(4) -0.0145(4)
    O7 0.0306(4) 0.0291(4) 0.0666(7) 0.0027(3) -0.0057(4) -0.0205(4)
    C1 0.0243(4) 0.0252(4) 0.0226(4) 0.0018(3) -0.0016(3) 0.0015(3)
    C2 0.0221(4) 0.0207(4) 0.0231(4) 0.0036(3) -0.0010(3) -0.0007(3)
    C3 0.0259(5) 0.0282(4) 0.0307(5) 0.0052(4) -0.0055(4) 0.0016(4)
    C4 0.0226(4) 0.0355(5) 0.0298(5) -0.0006(4) -0.0011(4) 0.0022(4)
    C5 0.0246(4) 0.0220(4) 0.0345(5) 0.0042(3) -0.0010(4) -0.0040(4)
    C6 0.0262(4) 0.0242(4) 0.0302(5) 0.0032(4) -0.0005(4) -0.0051(4)
    C7 0.0341(6) 0.0395(6) 0.0399(7) -0.0022(5) -0.0028(5) 0.0025(5)
    N1 0.0547(8) 0.0579(8) 0.0388(7) -0.0176(6) -0.0058(6) 0.0040(5)
    N2 0.0531(7) 0.0576(8) 0.0534(8) -0.0190(6) -0.0043(6) 0.0139(6)
    N3 0.0586(8) 0.0594(8) 0.0436(7) -0.0202(7) -0.0091(6) 0.0033(6)
    O1W 0.0347(5) 0.0645(7) 0.0585(7) 0.0026(5) 0.0055(5) 0.0105(6)
    O2W 0.0571(6) 0.0320(4) 0.0284(4) -0.0179(4) 0.0093(4) -0.0048(3)
    O3W 0.0321(4) 0.0257(3) 0.0332(4) -0.0030(3) 0.0009(3) -0.0003(3)
_geom_special_details
;
All e.s.d.'s (except the e.s.d. in the dihedral angle between two l.s. planes)
are estimated using the full covariance matrix. The cell e.s.d.'s are taken
into account individually in the estimation of e.s.d.'s in distances, angles
and torsion angles; correlations between e.s.d.'s in cell parameters are only
used when they are defined by crystal symmetry. An approximate (isotropic)
treatment of cell e.s.d.'s is used for estimating e.s.d.'s involving l.s.
planes.
;
loop_
    _geom_bond_atom_site_label_1
    _geom_bond_atom_site_label_2
    _geom_bond_site_symmetry_2
    _geom_bond_distance
    _geom_bond_publ_flag
    Zn1 O2W . 2.0036(9) ?
    Zn1 O3W . 2.0653(8) ?
    Zn1 O1 . 2.0953(9) ?
    Zn1 O6 7_556 2.1071(9) ?
    Zn1 O4 . 2.1259(9) ?
    Zn1 O3 . 2.1436(8) ?
    O1 C1 . 1.2624(12) ?
    O2 C1 . 1.2430(13) ?
    O3 C2 . 1.4382(12) ?
    O3 H1O3 . 0.9125 ?
    O4 C4 . 1.2757(15) ?
    O5 C4 . 1.2389(14) ?
    O6 C6 . 1.2669(12) ?
    O6 Zn1 7_556 2.1071(9) ?
    O7 C6 . 1.2498(13) ?
    C1 C2 . 1.5510(14) ?
    C2 C3 . 1.5302(14) ?
    C2 C5 . 1.5355(14) ?
    C3 C4 . 1.5237(16) ?
    C3 H3A . 0.9700 ?
    C3 H3B . 0.9700 ?
    C5 C6 . 1.5123(15) ?
    C5 H5A . 0.9700 ?
    C5 H5B . 0.9700 ?
    C7 N2 . 1.3135(18) ?
    C7 N1 . 1.3250(19) ?
    C7 N3 . 1.3305(18) ?
    N1 H1N1 . 0.8653 ?
    N1 H2N1 . 0.9161 ?
    N2 H1N2 . 0.8782 ?
    N2 H2N2 . 0.8767 ?
    N3 H1N3 . 0.8616 ?
    N3 H2N3 . 0.8455 ?
    O1W H1W1 . 0.7969 ?
    O1W H2W1 . 0.8189 ?
    O2W H1W2 . 0.8432 ?
    O2W H2W2 . 0.7641 ?
    O3W H1W3 . 0.8481 ?
    O3W H2W3 . 0.7377 ?
loop_
    _geom_angle_atom_site_label_1
    _geom_angle_atom_site_label_2
    _geom_angle_atom_site_label_3
    _geom_angle_site_symmetry_1
    _geom_angle_site_symmetry_3
    _geom_angle
    _geom_angle_publ_flag
    O2W Zn1 O3W . . 93.79(3) ?
    O2W Zn1 O1 . . 171.26(3) ?
    O3W Zn1 O1 . . 94.55(3) ?
    O2W Zn1 O6 . 7_556 95.68(4) ?
    O3W Zn1 O6 . 7_556 93.63(3) ?
    O1 Zn1 O6 . 7_556 86.38(4) ?
    O2W Zn1 O4 . . 91.59(4) ?
    O3W Zn1 O4 . . 94.00(4) ?
    O1 Zn1 O4 . . 85.24(4) ?
    O6 Zn1 O4 7_556 . 169.08(3) ?
    O2W Zn1 O3 . . 94.25(3) ?
    O3W Zn1 O3 . . 171.92(3) ?
    O1 Zn1 O3 . . 77.38(3) ?
    O6 Zn1 O3 7_556 . 86.39(3) ?
    O4 Zn1 O3 . . 84.96(3) ?
    C1 O1 Zn1 . . 113.29(7) ?
    C2 O3 Zn1 . . 106.65(6) ?
    C2 O3 H1O3 . . 106.7 ?
    Zn1 O3 H1O3 . . 105.3 ?
    C4 O4 Zn1 . . 127.79(7) ?
    C6 O6 Zn1 . 7_556 125.31(7) ?
    O2 C1 O1 . . 124.51(10) ?
    O2 C1 C2 . . 117.97(9) ?
    O1 C1 C2 . . 117.48(9) ?
    O3 C2 C3 . . 106.41(8) ?
    O3 C2 C5 . . 110.47(8) ?
    C3 C2 C5 . . 109.15(8) ?
    O3 C2 C1 . . 110.03(7) ?
    C3 C2 C1 . . 110.05(9) ?
    C5 C2 C1 . . 110.64(9) ?
    C4 C3 C2 . . 117.86(9) ?
    C4 C3 H3A . . 107.8 ?
    C2 C3 H3A . . 107.8 ?
    C4 C3 H3B . . 107.8 ?
    C2 C3 H3B . . 107.8 ?
    H3A C3 H3B . . 107.2 ?
    O5 C4 O4 . . 122.94(11) ?
    O5 C4 C3 . . 116.42(11) ?
    O4 C4 C3 . . 120.64(9) ?
    C6 C5 C2 . . 115.82(8) ?
    C6 C5 H5A . . 108.3 ?
    C2 C5 H5A . . 108.3 ?
    C6 C5 H5B . . 108.3 ?
    C2 C5 H5B . . 108.3 ?
    H5A C5 H5B . . 107.4 ?
    O7 C6 O6 . . 123.51(10) ?
    O7 C6 C5 . . 117.91(9) ?
    O6 C6 C5 . . 118.54(9) ?
    N2 C7 N1 . . 120.18(13) ?
    N2 C7 N3 . . 120.45(14) ?
    N1 C7 N3 . . 119.36(13) ?
    C7 N1 H1N1 . . 124.8 ?
    C7 N1 H2N1 . . 123.6 ?
    H1N1 N1 H2N1 . . 111.5 ?
    C7 N2 H1N2 . . 121.7 ?
    C7 N2 H2N2 . . 117.8 ?
    H1N2 N2 H2N2 . . 119.7 ?
    C7 N3 H1N3 . . 111.4 ?
    C7 N3 H2N3 . . 120.1 ?
    H1N3 N3 H2N3 . . 124.1 ?
    H1W1 O1W H2W1 . . 102.7 ?
    Zn1 O2W H1W2 . . 121.5 ?
    Zn1 O2W H2W2 . . 124.3 ?
    H1W2 O2W H2W2 . . 108.4 ?
    Zn1 O3W H1W3 . . 116.0 ?
    Zn1 O3W H2W3 . . 95.9 ?
    H1W3 O3W H2W3 . . 110.5 ?
loop_
    _geom_torsion_atom_site_label_1
    _geom_torsion_atom_site_label_2
    _geom_torsion_atom_site_label_3
    _geom_torsion_atom_site_label_4
    _geom_torsion_site_symmetry_1
    _geom_torsion_site_symmetry_2
    _geom_torsion_site_symmetry_3
    _geom_torsion_site_symmetry_4
    _geom_torsion
    _geom_torsion_publ_flag
    O3W Zn1 O1 C1 . . . . 150.43(8) ?
    O6 Zn1 O1 C1 7_556 . . . -116.20(9) ?
    O4 Zn1 O1 C1 . . . . 56.79(8) ?
    O3 Zn1 O1 C1 . . . . -29.10(8) ?
    O2W Zn1 O3 C2 . . . . -143.52(7) ?
    O1 Zn1 O3 C2 . . . . 33.95(6) ?
    O6 Zn1 O3 C2 7_556 . . . 121.05(6) ?
    O4 Zn1 O3 C2 . . . . -52.29(6) ?
    O2W Zn1 O4 C4 . . . . 91.34(10) ?
    O3W Zn1 O4 C4 . . . . -174.75(10) ?
    O1 Zn1 O4 C4 . . . . -80.50(10) ?
    O6 Zn1 O4 C4 7_556 . . . -40.5(3) ?
    O3 Zn1 O4 C4 . . . . -2.78(10) ?
    Zn1 O1 C1 O2 . . . . -160.08(9) ?
    Zn1 O1 C1 C2 . . . . 17.74(12) ?
    Zn1 O3 C2 C3 . . . . 84.83(8) ?
    Zn1 O3 C2 C5 . . . . -156.82(6) ?
    Zn1 O3 C2 C1 . . . . -34.36(9) ?
    O2 C1 C2 O3 . . . . -169.49(9) ?
    O1 C1 C2 O3 . . . . 12.55(13) ?
    O2 C1 C2 C3 . . . . 73.57(12) ?
    O1 C1 C2 C3 . . . . -104.39(11) ?
    O2 C1 C2 C5 . . . . -47.13(12) ?
    O1 C1 C2 C5 . . . . 134.91(10) ?
    O3 C2 C3 C4 . . . . -56.32(12) ?
    C5 C2 C3 C4 . . . . -175.54(10) ?
    C1 C2 C3 C4 . . . . 62.86(12) ?
    Zn1 O4 C4 O5 . . . . -150.02(10) ?
    Zn1 O4 C4 C3 . . . . 30.55(16) ?
    C2 C3 C4 O5 . . . . 174.68(11) ?
    C2 C3 C4 O4 . . . . -5.86(17) ?
    O3 C2 C5 C6 . . . . 45.40(12) ?
    C3 C2 C5 C6 . . . . 162.07(10) ?
    C1 C2 C5 C6 . . . . -76.69(12) ?
    Zn1 O6 C6 O7 7_556 . . . -4.75(18) ?
    Zn1 O6 C6 C5 7_556 . . . 177.29(8) ?
    C2 C5 C6 O7 . . . . -174.40(11) ?
    C2 C5 C6 O6 . . . . 3.68(16) ?
loop_
    _geom_hbond_atom_site_label_D
    _geom_hbond_atom_site_label_H
    _geom_hbond_atom_site_label_A
    _geom_hbond_site_symmetry_A
    _geom_hbond_distance_DH
    _geom_hbond_distance_HA
    _geom_hbond_distance_DA
    _geom_hbond_angle_DHA
    _geom_hbond_publ_flag
    O3 H1O3 O6 . 0.9100 1.8700 2.6445(13) 142.00 yes
    N1 H1N1 O1W . 0.8600 2.3800 3.1607(19) 150.00 yes
    N1 H2N1 O4 . 0.9200 2.1000 2.9855(17) 161.00 yes
    N2 H1N2 O5 6_565 0.8800 2.1200 2.9351(18) 154.00 yes
    N2 H2N2 O1W 2_656 0.8800 2.0500 2.9077(19) 166.00 yes
    N3 H1N3 O4 6_565 0.8600 2.2900 3.1011(18) 156.00 yes
    N3 H1N3 O5 6_565 0.8600 2.5500 3.3221(18) 150.00 yes
    N3 H2N3 O1 . 0.8500 2.3600 3.1788(18) 162.00 yes
    O1W H1W1 O2 6_566 0.8000 1.9700 2.7640(15) 177.00 yes
    O1W H2W1 O5 1_565 0.8200 2.0500 2.8568(17) 170.00 yes
    O2W H1W2 O1 6_566 0.8400 1.8800 2.7172(12) 171.00 yes
    O2W H2W2 O7 6_556 0.7600 1.8600 2.6116(13) 167.00 yes
    O3W H1W3 O2 6_566 0.8500 1.9000 2.7215(12) 163.00 yes
    O3W H2W3 O7 7_556 0.7400 1.9200 2.6424(12) 166.00 yes
    C5 H5B O3W 1_545 0.9700 2.5300 3.4943(13) 172.00 yes
