# Supplementary material for: Diguanidinium bis­(μ-2-hydroxy­propane-1,2,3-tricarboxyl­ato)bis­[diaqua­zincate(II)] dihydrate
Source: Acta Crystallogr Sect E Struct Rep Online. 2010 Jan 9;66(Pt 2):m109–10. doi: 10.1107/S1600536809054439 (PMC2979955; doi:10.1107/S1600536809054439)
Supplement: Supplementary file 2 [file e-66-0m109-Isup2.hkl]

# 
# h,k,l, Fc-squared, Fo-squared, sigma(Fo-squared) and status flag 
# 
data_I
_shelx_title ' cmtam in C2/c RT' 
_shelx_refln_list_code          4 
_shelx_F_calc_maximum      367.87 
_exptl_crystal_F_000      1520.00 
_reflns_d_resolution_high  0.5740 
 
loop_ 
 _symmetry_equiv_pos_as_xyz 
 'x, y, z' 
 '-x, y, -z+1/2' 
 'x+1/2, y+1/2, z' 
 '-x+1/2, y+1/2, -z+1/2' 
 '-x, -y, -z' 
 'x, -y, z-1/2' 
 '-x+1/2, -y+1/2, -z' 
 'x+1/2, -y+1/2, z-1/2' 
 
_cell_length_a    28.9405 
_cell_length_b     8.5708 
_cell_length_c    11.3395 
_cell_angle_alpha  90.000 
_cell_angle_beta   95.249 
_cell_angle_gamma  90.000 
 
_shelx_F_squared_multiplier     1.000 
 
loop_ 
 _refln_index_h 
 _refln_index_k 
 _refln_index_l 
 _refln_F_squared_calc 
 _refln_F_squared_meas 
 _refln_F_squared_sigma 
 _refln_observed_status 
   4   0   0    13619.63    13716.83    419.06 o 
   6   0   0    55717.50    54488.60   1878.53 o 
   8   0   0    92943.77    87874.91   2448.90 o 
  10   0   0    22985.77    24645.91    394.45 o 
  12   0   0    42190.01    43632.59    586.75 o 
  14   0   0   135328.02   134368.34   1814.27 o 
  16   0   0    13375.94    13137.73    183.81 o 
  18   0   0     3494.75     3479.74     51.03 o 
  20   0   0     3765.66     3472.18     55.09 o 
  22   0   0     9032.67     8856.84    124.97 o 
  24   0   0      133.26      189.59     13.61 o 
  26   0   0     3437.54     3339.18     64.01 o 
  28   0   0     4177.06     4052.27     75.41 o 
  30   0   0     4399.17     4355.03     98.30 o 
  32   0   0      333.46      418.70     32.37 o 
  34   0   0      239.18      283.34     27.12 o 
  36   0   0      184.76      247.44     28.75 o 
  38   0   0      147.67      173.68     29.83 o 
  40   0   0      544.56      612.38     39.69 o 
  42   0   0     1538.61     1727.22     63.24 o 
  44   0   0      660.12      798.24     68.45 o 
  46   0   0      122.67      153.49     32.68 o 
  48   0   0      222.92      248.81     59.85 o 
  50   0   0        3.39      -14.79     41.25 o 
   1   1   0     6537.57     6783.78     68.72 o 
   3   1   0    23919.77    24930.73    221.69 o 
   5   1   0    10284.62    10740.64    150.78 o 
   7   1   0      265.03      278.34      7.06 o 
   9   1   0    41323.54    39513.02    444.54 o 
  11   1   0    43719.73    44224.32    548.63 o 
  13   1   0     1323.74     1182.24     17.68 o 
  15   1   0     1738.10     1692.09     23.80 o 
  17   1   0    10525.04    10051.25     94.00 o 
  19   1   0     2842.66     2662.68     32.99 o 
  21   1   0      764.70      814.99     14.89 o 
  23   1   0     4914.82     5047.57     51.51 o 
  25   1   0     3732.22     3832.82     49.78 o 
  27   1   0       36.15       58.79     11.40 o 
  29   1   0     1640.62     1479.35     30.44 o 
  31   1   0     2643.67     2662.93     68.54 o 
  33   1   0      227.61      273.04     18.82 o 
  35   1   0        0.69        0.23     14.83 o 
  37   1   0      356.95      350.10     35.44 o 
  39   1   0      615.78      654.54     64.59 o 
  41   1   0       29.56        9.22     18.70 o 
  43   1   0       94.00      138.22     36.81 o 
  45   1   0       54.17       51.46     21.30 o 
  47   1   0       33.68       30.99     26.69 o 
  49   1   0        1.67      -24.22     24.22 o 
   0   2   0     2502.04     2984.98     37.56 o 
   2   2   0    17178.44    18749.57    154.30 o 
   4   2   0      226.93      219.84      5.62 o 
   6   2   0      401.55      372.50      7.41 o 
   8   2   0     6704.72     7173.84     73.67 o 
  10   2   0      936.10     1004.87     20.20 o 
  12   2   0     4965.89     5385.50     55.97 o 
  14   2   0     2430.13     2482.24     27.43 o 
  16   2   0     1133.53     1168.11     15.78 o 
  18   2   0     2080.13     1978.56     25.40 o 
  20   2   0     3319.49     3293.86     35.52 o 
  22   2   0      218.35      184.60      9.01 o 
  24   2   0       26.57       55.28      9.06 o 
  26   2   0        3.53       -7.64      7.64 o 
  28   2   0     1450.17     1371.47     30.00 o 
  30   2   0       16.43       -7.31     11.71 o 
  32   2   0      195.32      226.91     20.61 o 
  34   2   0      194.06      212.18     29.56 o 
  36   2   0       20.44        4.73     24.41 o 
  38   2   0      122.79      133.66     23.30 o 
  40   2   0      129.84      152.77     20.09 o 
  42   2   0      101.62      129.27     25.67 o 
  44   2   0       52.61       59.86     24.47 o 
  46   2   0       41.29       70.43     26.40 o 
  48   2   0       16.75      -16.25     25.16 o 
   1   3   0      332.01      349.20      6.05 o 
   3   3   0    29404.48    31875.82    261.43 o 
   5   3   0     3927.29     3875.37     33.89 o 
   7   3   0     1399.56     1435.29     14.87 o 
   9   3   0     3283.24     2980.02     32.11 o 
  11   3   0    17136.24    17575.41    175.84 o 
  13   3   0      638.82      695.93     14.85 o 
  15   3   0     8315.74     8258.67     72.21 o 
  17   3   0     9261.41     9379.33     94.74 o 
  19   3   0      475.45      504.28     12.50 o 
  21   3   0     3269.53     3196.37     37.95 o 
  23   3   0     1294.30     1347.57     28.84 o 
  25   3   0     2512.82     2505.76     37.32 o 
  27   3   0      451.63      421.68     17.12 o 
  29   3   0      580.34      570.29     27.71 o 
  31   3   0      822.27      807.52     34.55 o 
  33   3   0      218.49      156.27     30.60 o 
  35   3   0      438.67      489.77     48.39 o 
  37   3   0      419.73      487.82     39.16 o 
  39   3   0      613.40      650.62     62.79 o 
  41   3   0       12.18        6.01     21.56 o 
  43   3   0       19.84       19.86     23.41 o 
  45   3   0       22.38      -22.21     23.16 o 
  47   3   0        5.54      -35.18     35.34 o 
  49   3   0        0.19      -18.55     35.22 o 
   0   4   0   132644.36   140729.69   1535.56 o 
   2   4   0    19216.35    20032.66    157.73 o 
   4   4   0      965.32     1090.59     12.69 o 
   6   4   0    25375.24    25480.14    207.89 o 
   8   4   0    63191.59    65312.38    531.66 o 
  10   4   0     1493.98     1592.22     18.27 o 
  12   4   0    11325.23    11672.61     90.46 o 
  14   4   0    44678.97    44443.93    423.47 o 
  16   4   0     7234.98     7399.60     72.37 o 
  18   4   0     4200.73     4270.57     42.63 o 
  20   4   0     1187.00     1179.73     17.55 o 
  22   4   0     4443.66     4419.44     55.88 o 
  24   4   0      375.99      393.23     14.50 o 
  26   4   0     1019.87     1055.61     30.33 o 
  28   4   0     2508.20     2509.11     73.91 o 
  30   4   0      887.58      909.50     30.89 o 
  32   4   0      212.43      165.67     24.94 o 
  34   4   0       79.19       78.04     20.82 o 
  36   4   0      118.66      177.54     38.03 o 
  38   4   0      110.11      146.34     25.20 o 
  40   4   0       30.37        0.21     20.97 o 
  42   4   0      145.33      163.41     25.25 o 
  44   4   0       71.93       76.66     24.97 o 
  46   4   0        7.08      -11.87     23.41 o 
  48   4   0       64.71       65.42     36.54 o 
   1   5   0    18027.61    19670.79    151.13 o 
   3   5   0    30714.00    32472.43    254.21 o 
   5   5   0    17273.89    18273.80    167.70 o 
   7   5   0       92.47      137.17      5.24 o 
   9   5   0    21889.19    22801.82    198.68 o 
  11   5   0    13977.50    14144.25    123.89 o 
  13   5   0      899.41      825.67     12.06 o 
  15   5   0     2103.49     2045.53     22.85 o 
  17   5   0     9669.25     9652.85     97.63 o 
  19   5   0    10534.63    10351.07    127.32 o 
  21   5   0       94.10       95.15      9.47 o 
  23   5   0     8613.47     8466.84    109.25 o 
  25   5   0     3598.25     3591.20     61.83 o 
  27   5   0       30.03       20.80     13.37 o 
  29   5   0      461.81      489.97     23.03 o 
  31   5   0     2190.97     2137.48     58.28 o 
  33   5   0      910.11      882.06     37.54 o 
  35   5   0       75.29       68.12     21.82 o 
  37   5   0      568.03      628.31     41.99 o 
  39   5   0      380.16      391.67     25.40 o 
  41   5   0        2.63      -10.06     23.53 o 
  43   5   0      109.23       53.23     28.04 o 
  45   5   0      330.51      387.37     33.14 o 
  47   5   0       79.74        3.24     49.20 o 
   0   6   0     3789.51     4138.88     52.93 o 
   2   6   0     3520.65     3440.18     39.10 o 
   4   6   0      583.42      577.55     10.04 o 
   6   6   0     8646.44     8847.52     76.91 o 
   8   6   0     1070.36     1107.77     19.31 o 
  10   6   0       18.86       11.90      4.66 o 
  12   6   0     5336.47     5047.82     50.08 o 
  14   6   0     1170.47     1180.69     24.87 o 
  16   6   0      225.85      228.98     14.18 o 
  18   6   0        2.41       -7.24      7.24 o 
  20   6   0     3973.94     3729.37     72.75 o 
  22   6   0       62.26       50.05     11.74 o 
  24   6   0        0.18        0.39     13.83 o 
  26   6   0      227.23      245.61     22.02 o 
  28   6   0     1101.44     1052.12     38.05 o 
  30   6   0      497.80      446.85     28.29 o 
  32   6   0        5.13        7.29     15.06 o 
  34   6   0      474.33      500.94     28.05 o 
  36   6   0      500.62      494.12     29.58 o 
  38   6   0        0.86       -3.15     20.18 o 
  40   6   0      303.07      297.80     28.30 o 
  42   6   0      468.86      529.24     33.63 o 
  44   6   0      170.04      176.04     38.61 o 
   1   7   0     1033.67      985.47     16.08 o 
   3   7   0     2007.52     2027.30     32.19 o 
   5   7   0      401.15      385.89     10.20 o 
   7   7   0     1749.38     1852.34     22.54 o 
   9   7   0        7.24       12.03      5.76 o 
  11   7   0        2.72        3.14      5.90 o 
  13   7   0      111.53      106.73      7.87 o 
  15   7   0      729.47      696.40     25.67 o 
  17   7   0       35.40       16.95     12.27 o 
  19   7   0      553.96      505.34     42.74 o 
  21   7   0      433.85      412.92     31.58 o 
  23   7   0       38.17       19.34     20.97 o 
  25   7   0       31.44       28.00     15.09 o 
  27   7   0      115.19       61.43     17.10 o 
  29   7   0        4.01       -4.26     18.42 o 
  31   7   0       18.55       63.45     19.29 o 
  33   7   0       89.10       76.11     20.45 o 
  35   7   0      120.58      163.93     27.35 o 
  37   7   0        8.26       28.87     25.53 o 
  39   7   0       22.12      -18.89     25.56 o 
  41   7   0       63.63       84.29     46.21 o 
  43   7   0       27.64       53.50     30.89 o 
   0   8   0     3034.38     3134.48     69.09 o 
   2   8   0      686.09      688.22     17.04 o 
   4   8   0      501.22      498.12     14.59 o 
   6   8   0    13962.22    14040.50    167.25 o 
   8   8   0     7099.34     7026.69     76.71 o 
  10   8   0       89.44      102.08      8.54 o 
  12   8   0      856.42      878.46     19.19 o 
  14   8   0     1109.08     1221.58     23.97 o 
  16   8   0        4.56        0.68      8.43 o 
  18   8   0      605.75      628.01     20.51 o 
  20   8   0      819.55      781.94     25.10 o 
  22   8   0      405.09      403.91     27.84 o 
  24   8   0       14.45        0.20     15.00 o 
  26   8   0       46.88       16.81     16.59 o 
  28   8   0        6.95        3.60     17.35 o 
  30   8   0       42.14       49.32     19.24 o 
  32   8   0        4.20       -9.76     19.39 o 
  34   8   0       56.76       45.66     24.37 o 
  36   8   0      355.44      416.71     42.33 o 
  38   8   0       57.33       50.18     28.16 o 
  40   8   0       18.31      -13.50     26.28 o 
  42   8   0        1.95      -10.61     47.31 o 
   1   9   0     1070.96     1004.25     21.72 o 
   3   9   0     5984.29     6189.93     74.54 o 
   5   9   0     6456.62     6529.89     78.01 o 
   7   9   0      430.61      430.29     15.55 o 
   9   9   0     3642.96     3658.78     46.28 o 
  11   9   0     4264.53     4261.66     61.83 o 
  13   9   0     1091.66     1144.54     24.73 o 
  15   9   0      980.91     1010.82     23.58 o 
  17   9   0     5512.97     5614.23    119.24 o 
  19   9   0     2111.24     2061.52     39.56 o 
  21   9   0       49.89       18.26     16.05 o 
  23   9   0     1556.04     1784.09     56.36 o 
  25   9   0     1283.67     1333.74     41.40 o 
  27   9   0      144.40      168.67     27.67 o 
  29   9   0      116.75       77.67     21.67 o 
  31   9   0      916.39      899.23     43.16 o 
  33   9   0      214.56      225.30     29.86 o 
  35   9   0       93.96       49.08     34.85 o 
  37   9   0      272.02      376.20     36.39 o 
  39   9   0       62.71       51.65     50.86 o 
   0  10   0      543.38      568.30     25.38 o 
   2  10   0      549.23      567.95     20.19 o 
   4  10   0      567.47      589.77     18.57 o 
   6  10   0     1725.88     1729.12     27.48 o 
   8  10   0     1156.10     1069.47     26.97 o 
  10  10   0      142.10      117.94     11.58 o 
  12  10   0     1021.21     1086.01     28.09 o 
  14  10   0      671.76      694.78     21.05 o 
  16  10   0      198.00      172.27     13.82 o 
  18  10   0       13.15        7.37     14.53 o 
  20  10   0      747.49      738.17     31.51 o 
  22  10   0      584.47      582.16     36.45 o 
  24  10   0       83.56      104.58     20.70 o 
  26  10   0      511.28      550.67     30.28 o 
  28  10   0      345.45      351.42     48.50 o 
  30  10   0       42.87       35.63     24.80 o 
  32  10   0        1.32       16.37     25.16 o 
  34  10   0      217.39      214.44     32.55 o 
  36  10   0      156.72      131.51     48.20 o 
   1  11   0      157.08      159.29     13.81 o 
   3  11   0      527.03      516.42     19.16 o 
   5  11   0      434.54      441.13     17.10 o 
   7  11   0       29.57       24.73     11.39 o 
   9  11   0       20.84       25.29     11.20 o 
  11  11   0      256.42      245.03     15.13 o 
  13  11   0      295.63      289.39     21.68 o 
  15  11   0       23.88       -5.85     12.68 o 
  17  11   0      295.01      290.38     22.04 o 
  19  11   0      504.04      494.88     37.25 o 
  21  11   0       13.81      -21.25     21.37 o 
  23  11   0      118.89       83.43     77.27 o 
  25  11   0      433.86      463.22     34.06 o 
  27  11   0      305.61      259.58     36.86 o 
  29  11   0        8.75       28.10     26.33 o 
  31  11   0      103.78       92.65     28.95 o 
  33  11   0       41.51       30.44     27.29 o 
   0  12   0       55.71       46.64     30.77 o 
   2  12   0       72.05       78.68     14.57 o 
   4  12   0       90.83      100.73     14.01 o 
   6  12   0      565.41      586.96     24.97 o 
   8  12   0      346.95      376.24     18.23 o 
  10  12   0        6.14       -9.73     12.80 o 
  12  12   0       26.91       12.53     14.01 o 
  14  12   0        2.56        4.33     13.47 o 
  16  12   0       28.06       28.49     16.25 o 
  18  12   0      106.28       81.36     21.49 o 
  20  12   0      497.45      516.23     30.59 o 
  22  12   0      279.64      304.71     32.15 o 
  24  12   0        2.57      -18.80     24.34 o 
  26  12   0        6.04      -36.97     36.97 o 
  28  12   0       27.30       62.88     28.43 o 
   1  13   0      105.03      146.12     21.51 o 
   3  13   0      530.76      521.83     54.57 o 
   5  13   0      393.99      397.19     29.81 o 
   7  13   0       11.96       -1.46     16.35 o 
   9  13   0      341.51      380.92     23.46 o 
  11  13   0      381.37      411.48     29.71 o 
  13  13   0      242.64      256.95     21.96 o 
  15  13   0        9.24       32.72     18.02 o 
  17  13   0      229.60      222.28     26.43 o 
  19  13   0      106.32       68.21     23.67 o 
  21  13   0        4.72        0.66     22.66 o 
  23  13   0        3.73        2.86     22.55 o 
   0  14   0      541.81      480.73     38.07 o 
   2  14   0      269.03      290.30     32.21 o 
   4  14   0       27.01       19.20     19.75 o 
   6  14   0      561.35      607.36     28.15 o 
   8  14   0      369.90      381.64     24.88 o 
  10  14   0        2.81        8.22     18.24 o 
  12  14   0      263.09      250.14     24.44 o 
  14  14   0      217.29      200.12     22.17 o 
  16  14   0       10.67       24.98     32.90 o 
 -49   1   1       30.64      -11.71     24.76 o 
 -47   1   1        5.43        3.17     25.17 o 
 -45   1   1       44.11       95.03     26.30 o 
 -43   1   1      597.66      689.01     30.31 o 
 -41   1   1       86.27       78.75     18.76 o 
 -39   1   1      305.13      325.92     27.04 o 
 -37   1   1       52.31       35.46     15.77 o 
 -35   1   1      933.67      895.80     29.46 o 
 -33   1   1     1045.64     1147.12     36.96 o 
 -31   1   1     2576.56     2577.82     87.51 o 
 -29   1   1      848.43      851.34     23.61 o 
 -27   1   1       76.77       84.49     15.71 o 
 -25   1   1     4130.08     4217.80     45.17 o 
 -23   1   1      321.01      302.70      9.71 o 
 -21   1   1       29.60       18.04      5.76 o 
 -19   1   1     1723.42     1807.98     23.20 o 
 -17   1   1     7247.45     7367.05     76.02 o 
 -15   1   1     9603.88     9765.72     97.98 o 
 -13   1   1        5.08       26.56      9.02 o 
 -11   1   1    26294.47    26799.21    303.38 o 
  -9   1   1     3733.37     3813.23     47.04 o 
  -7   1   1    13194.11    13868.92    158.02 o 
  -5   1   1    28201.18    29770.50    316.08 o 
  -3   1   1     9967.05     9551.80     84.38 o 
  -1   1   1    58120.57    60215.14    526.85 o 
   1   1   1     8047.84     8642.11     94.13 o 
   3   1   1    13014.58    13724.95    136.40 o 
   5   1   1    76674.45    78777.34    891.14 o 
   7   1   1    27907.78    30699.21    345.29 o 
   9   1   1     5246.29     5511.53     65.66 o 
  11   1   1    41546.43    42546.42    378.30 o 
  13   1   1    13250.83    13766.37    134.79 o 
  15   1   1      378.03      421.19     13.21 o 
  17   1   1    11377.38    11372.16     94.41 o 
  19   1   1     3253.60     3034.27     32.75 o 
  21   1   1     4055.30     4015.19     41.93 o 
  23   1   1      378.24      360.28     10.62 o 
  25   1   1     2423.44     2415.51     38.91 o 
  27   1   1     1554.35     1541.30     30.42 o 
  29   1   1      685.58      672.60     24.27 o 
  31   1   1     1241.06     1206.08     32.29 o 
  33   1   1      569.27      579.95     24.15 o 
  35   1   1      191.54      162.96     18.89 o 
  37   1   1       12.69        4.52     16.40 o 
  39   1   1       54.77       79.31     22.54 o 
  41   1   1      234.92      258.62     38.48 o 
  43   1   1       93.44       72.95     26.82 o 
  45   1   1      236.47      259.98     32.25 o 
  47   1   1      220.21      201.49     25.32 o 
  49   1   1        2.50       -1.09     26.63 o 
 -48   2   1      197.45      194.72     29.91 o 
 -46   2   1      365.77      389.87     32.71 o 
 -44   2   1      180.61      254.74     29.32 o 
 -42   2   1      174.38      210.89     26.62 o 
 -40   2   1      820.80      735.26     34.57 o 
 -38   2   1      775.24      790.06     28.81 o 
 -36   2   1       23.58       21.08     15.35 o 
 -34   2   1     1016.84     1077.00     37.07 o 
 -32   2   1     2929.34     2813.02     60.16 o 
 -30   2   1     1510.93     1346.70     35.37 o 
 -28   2   1     1918.11     1947.81     32.84 o 
 -26   2   1     6517.22     6507.13     78.34 o 
 -24   2   1     1916.92     1857.09     27.97 o 
 -22   2   1      547.09      546.08     13.82 o 
 -20   2   1     9304.85     9306.44    108.73 o 
 -18   2   1     9300.88     9239.57     94.23 o 
 -16   2   1      889.41      958.04     17.42 o 
 -14   2   1     1766.50     1707.19     22.26 o 
 -12   2   1    13871.89    13749.02    134.54 o 
 -10   2   1      630.62      674.27     12.13 o 
  -8   2   1     3964.31     3663.68     37.19 o 
  -6   2   1     7750.72     7977.12     68.93 o 
  -4   2   1    72836.55    74645.57    576.20 o 
  -2   2   1    10855.92    10998.76     95.90 o 
   0   2   1     8922.66     9604.29     81.98 o 
   2   2   1      551.61      526.48     10.02 o 
   4   2   1    20499.58    21806.39    192.35 o 
   6   2   1    18568.38    18677.51    172.88 o 
   8   2   1     6064.87     5267.50     51.80 o 
  10   2   1    27267.96    29070.00    363.48 o 
  12   2   1     3336.44     3709.00     44.58 o 
  14   2   1    33065.21    33224.57    314.07 o 
  16   2   1    21597.06    21042.73    179.54 o 
  18   2   1    19168.50    19365.27    171.25 o 
  20   2   1     6032.55     5908.43     57.91 o 
  22   2   1    11527.90    11487.88    112.75 o 
  24   2   1     6136.96     5887.68     65.32 o 
  26   2   1      947.98      893.04     21.10 o 
  28   2   1    17357.25    17148.09    186.20 o 
  30   2   1     4636.09     4679.97     67.34 o 
  32   2   1      572.97      576.40     23.98 o 
  34   2   1      191.09      189.32     21.88 o 
  36   2   1     4554.59     4705.16     91.94 o 
  38   2   1      918.68      988.58     59.67 o 
  40   2   1       42.00        5.58     29.54 o 
  42   2   1     1818.06     2165.65    100.15 o 
  44   2   1      735.17      822.10     40.55 o 
  46   2   1        1.28       -8.15     28.97 o 
  48   2   1        7.16      -11.36     24.67 o 
 -49   3   1      192.48      201.24     41.65 o 
 -47   3   1       14.58       29.34     25.29 o 
 -45   3   1      386.92      380.60     32.00 o 
 -43   3   1      823.02      896.20     40.31 o 
 -41   3   1        2.66      -10.10     20.99 o 
 -39   3   1      635.54      674.59     33.74 o 
 -37   3   1      409.44      458.85     33.69 o 
 -35   3   1      174.10      214.84     22.05 o 
 -33   3   1      158.27      175.81     19.40 o 
 -31   3   1     2325.64     2254.07     47.78 o 
 -29   3   1     2749.72     2717.15     52.22 o 
 -27   3   1      568.20      609.59     20.69 o 
 -25   3   1     2111.26     2085.64     37.26 o 
 -23   3   1     1059.16     1028.82     18.75 o 
 -21   3   1      119.31      143.52      8.42 o 
 -19   3   1     2078.06     1983.59     29.21 o 
 -17   3   1    15339.19    15198.15    148.39 o 
 -15   3   1     9376.82     8865.70     77.03 o 
 -13   3   1    12187.70    12369.75    110.27 o 
 -11   3   1    13922.05    13424.16    114.05 o 
  -9   3   1     2926.44     2503.05     24.61 o 
  -7   3   1     6784.68     6433.56     51.79 o 
  -5   3   1     2006.04     1887.29     19.67 o 
  -3   3   1    86642.61    91420.07    751.58 o 
  -1   3   1    26523.58    29403.88    236.06 o 
   1   3   1     1210.25     1373.83     13.56 o 
   3   3   1    18437.52    19646.34    160.45 o 
   5   3   1    21245.45    22245.92    194.04 o 
   7   3   1     6241.36     6379.97     55.70 o 
   9   3   1     3634.56     3793.71     36.87 o 
  11   3   1    11964.66    11851.19    106.07 o 
  13   3   1    35471.68    36457.68    297.52 o 
  15   3   1     8050.43     8365.20     76.31 o 
  17   3   1     5352.88     5201.99     46.96 o 
  19   3   1    15984.26    15774.82    149.94 o 
  21   3   1      307.32      372.56     11.39 o 
  23   3   1     1308.42     1246.90     23.44 o 
  25   3   1     5938.65     5905.38     78.93 o 
  27   3   1     8006.18     7728.10    155.21 o 
  29   3   1      262.44      213.68     17.13 o 
  31   3   1      616.56      609.35     24.77 o 
  33   3   1     1201.11     1163.35     39.81 o 
  35   3   1      101.53       79.83     66.77 o 
  37   3   1      231.54      294.66     34.61 o 
  39   3   1      836.48      837.76     49.74 o 
  41   3   1      284.30      356.56     40.69 o 
  43   3   1        8.45       -9.63     28.76 o 
  45   3   1      124.99       86.98     26.69 o 
  47   3   1      167.75      199.57     28.94 o 
 -48   4   1       18.71      -22.92     32.42 o 
 -46   4   1       10.46       -9.48     23.65 o 
 -44   4   1       17.91       12.18     23.63 o 
 -42   4   1        7.19        2.12     21.53 o 
 -40   4   1      162.74      144.56     23.98 o 
 -38   4   1      541.48      541.92     26.55 o 
 -36   4   1      179.46      176.16     19.15 o 
 -34   4   1      544.31      520.85     28.65 o 
 -32   4   1       11.38       -9.88     12.62 o 
 -30   4   1      687.71      685.41     26.52 o 
 -28   4   1       42.07       36.73     12.20 o 
 -26   4   1     1761.68     1717.66     33.84 o 
 -24   4   1     5823.75     5763.64     78.62 o 
 -22   4   1        3.98        9.30     10.40 o 
 -20   4   1     2725.04     2578.96     36.10 o 
 -18   4   1      254.19      233.36      8.59 o 
 -16   4   1      349.10      379.36      9.99 o 
 -14   4   1     4089.33     3947.89     44.12 o 
 -12   4   1    10810.39    10859.44     85.28 o 
 -10   4   1     5127.54     5249.76     45.60 o 
  -8   4   1     1937.79     2255.75     20.82 o 
  -6   4   1     5547.22     5371.31     41.67 o 
  -4   4   1     2942.84     3056.65     26.20 o 
  -2   4   1       87.90      157.78      4.77 o 
   0   4   1     6590.68     6866.69     56.00 o 
   2   4   1    11855.13    12775.80    102.40 o 
   4   4   1    27547.59    30770.31    240.33 o 
   6   4   1     2281.11     2709.64     26.59 o 
   8   4   1    19915.59    21370.99    179.67 o 
  10   4   1     1344.77     1406.21     16.90 o 
  12   4   1     5664.67     5699.91     49.30 o 
  14   4   1     1586.73     1643.73     20.02 o 
  16   4   1     7191.21     6996.46     64.64 o 
  18   4   1     4690.36     4399.31     43.80 o 
  20   4   1     1007.25      979.48     16.85 o 
  22   4   1     1383.07     1328.75     24.46 o 
  24   4   1     2199.40     2103.15     36.62 o 
  26   4   1      407.00      456.99     28.05 o 
  28   4   1       43.02       57.95     13.92 o 
  30   4   1      843.26      773.00     41.26 o 
  32   4   1      624.08      601.27     30.97 o 
  34   4   1      147.04      160.49     28.49 o 
  36   4   1      425.37      495.68     32.15 o 
  38   4   1      196.67      214.58     33.38 o 
  40   4   1        9.71       28.38     29.91 o 
  42   4   1        6.72        4.12     22.66 o 
  44   4   1       42.99       39.75     24.64 o 
  46   4   1       42.07       74.91     26.33 o 
  48   4   1       28.09       18.06     36.23 o 
 -47   5   1        6.60      -29.55     48.08 o 
 -45   5   1        1.65      -13.36     26.63 o 
 -43   5   1       58.33       47.73     23.90 o 
 -41   5   1        1.26       -6.58     20.98 o 
 -39   5   1       37.71       18.86     18.42 o 
 -37   5   1       35.44       20.21     16.80 o 
 -35   5   1        9.68       20.40     16.21 o 
 -33   5   1      126.95      129.05     15.71 o 
 -31   5   1        1.42       -5.16     12.38 o 
 -29   5   1       70.55       53.34     15.29 o 
 -27   5   1       34.67       16.94     10.04 o 
 -25   5   1     1617.04     1621.13     32.78 o 
 -23   5   1      144.16      120.60     13.90 o 
 -21   5   1      275.96      242.97     14.68 o 
 -19   5   1      668.67      609.82     18.89 o 
 -17   5   1      751.81      712.44     17.12 o 
 -15   5   1      990.43      977.14     15.27 o 
 -13   5   1       11.11       15.61      4.35 o 
 -11   5   1     4181.50     4382.06     41.64 o 
  -9   5   1     3042.82     3388.22     31.20 o 
  -7   5   1     3014.75     3367.00     28.18 o 
  -5   5   1      501.94      723.15     10.24 o 
  -3   5   1      713.72      653.50      9.50 o 
  -1   5   1     1318.60     1515.41     20.08 o 
   1   5   1      159.37      177.35      5.37 o 
   3   5   1     1740.08     1940.95     24.03 o 
   5   5   1      303.50      290.14     10.61 o 
   7   5   1     7458.96     7876.49     66.60 o 
   9   5   1     4565.29     4808.96     45.85 o 
  11   5   1      244.31      294.34      9.34 o 
  13   5   1     3506.72     3371.27     31.28 o 
  15   5   1      194.48      199.85      7.43 o 
  17   5   1      287.13      294.21      9.13 o 
  19   5   1     2105.05     2144.59     35.35 o 
  21   5   1     6512.15     6325.88     75.60 o 
  23   5   1     1617.54     1505.43     30.33 o 
  25   5   1        1.13       -4.51     10.35 o 
  27   5   1      112.67      120.90     15.72 o 
  29   5   1        6.67        0.07     13.63 o 
  31   5   1      484.76      498.25     28.46 o 
  33   5   1      407.77      408.75     28.49 o 
  35   5   1      258.88      283.35     27.28 o 
  37   5   1      177.52      234.56     27.43 o 
  39   5   1       99.13       90.94     26.24 o 
  41   5   1        3.33        2.31     22.58 o 
  43   5   1       12.04        0.42     22.64 o 
  45   5   1       17.51      -11.60     23.31 o 
  47   5   1        5.57      -23.26     48.71 o 
 -46   6   1       85.27        9.30     48.55 o 
 -44   6   1        0.20      -12.12     62.56 o 
 -42   6   1      215.93      220.73     28.01 o 
 -40   6   1      203.84      227.62     27.08 o 
 -38   6   1      213.54      173.26     24.22 o 
 -36   6   1       24.38       11.18     19.51 o 
 -34   6   1     1175.12     1201.31     35.81 o 
 -32   6   1      570.04      547.09     25.12 o 
 -30   6   1        4.20        1.22     15.64 o 
 -28   6   1      519.47      589.74     23.53 o 
 -26   6   1      754.01      755.63     22.32 o 
 -24   6   1      184.60      146.88     16.39 o 
 -22   6   1      545.02      564.55     20.61 o 
 -20   6   1     2226.93     2220.05     36.97 o 
 -18   6   1     1440.57     1444.00     27.38 o 
 -16   6   1      140.38      138.89      9.43 o 
 -14   6   1     4359.71     4218.08     44.15 o 
 -12   6   1     5159.05     4937.81     47.93 o 
 -10   6   1       47.63       58.17      4.64 o 
  -8   6   1     3269.81     3324.69     31.06 o 
  -6   6   1       38.70       36.57      5.59 o 
  -4   6   1      882.40      978.16     14.02 o 
  -2   6   1        6.84        1.76      3.61 o 
   0   6   1     3059.35     3179.81     30.50 o 
   2   6   1     5184.80     5189.63     54.64 o 
   4   6   1     2327.13     2536.76     28.60 o 
   6   6   1     4672.34     4930.58     46.56 o 
   8   6   1     4877.55     5333.04     52.19 o 
  10   6   1     8970.32     8945.72     78.77 o 
  12   6   1        1.53       10.31      5.32 o 
  14   6   1     4892.19     4769.19     59.14 o 
  16   6   1      763.00      768.39     20.59 o 
  18   6   1     1158.38     1165.75     23.38 o 
  20   6   1     1625.81     1638.19     31.53 o 
  22   6   1     5104.29     4910.92     97.87 o 
  24   6   1     1647.52     1513.70     66.55 o 
  26   6   1       69.60       81.62     17.00 o 
  28   6   1     1966.20     1846.65     50.25 o 
  30   6   1     2072.22     2030.16     54.91 o 
  32   6   1      173.65      241.92     31.29 o 
  34   6   1      535.37      522.06     48.30 o 
  36   6   1      952.03      924.04     51.68 o 
  38   6   1        6.64       -1.15     20.95 o 
  40   6   1        8.43       -6.31     22.52 o 
  42   6   1      210.09      201.77     27.04 o 
  44   6   1      291.56      354.45     36.96 o 
 -43   7   1      327.21      310.10     35.59 o 
 -41   7   1      320.02      332.59     34.74 o 
 -39   7   1       13.91      -17.56     25.43 o 
 -37   7   1      809.02      768.44     43.80 o 
 -35   7   1      685.53      600.15     31.92 o 
 -33   7   1       46.24       33.60     20.63 o 
 -31   7   1      743.35      729.11     32.04 o 
 -29   7   1     1625.96     1585.86     43.80 o 
 -27   7   1      123.21      139.99     18.81 o 
 -25   7   1      836.43      821.15     30.43 o 
 -23   7   1     2084.28     2037.42     59.22 o 
 -21   7   1     1953.26     1858.08     38.55 o 
 -19   7   1      204.41      198.79     16.46 o 
 -17   7   1     1083.31     1122.69     25.15 o 
 -15   7   1     1920.59     1916.66     36.78 o 
 -13   7   1      744.41      789.70     17.81 o 
 -11   7   1      136.88      195.40     10.12 o 
  -9   7   1     4889.32     5061.71     56.60 o 
  -7   7   1     6508.63     6662.23     65.80 o 
  -5   7   1       88.69       91.64      6.61 o 
  -3   7   1    12831.46    13186.89    116.28 o 
  -1   7   1    10168.80    10473.81     93.86 o 
   1   7   1     7897.93     8064.40     70.94 o 
   3   7   1      336.32      379.12     14.11 o 
   5   7   1    16587.01    16757.89    158.57 o 
   7   7   1     3191.07     3206.76     39.14 o 
   9   7   1     1570.99     1531.39     27.76 o 
  11   7   1    18203.26    17789.75    194.01 o 
  13   7   1     8875.64     8607.62     99.91 o 
  15   7   1     1572.84     1449.13     28.81 o 
  17   7   1     2097.19     2070.75     42.00 o 
  19   7   1     8288.99     8123.98    106.73 o 
  21   7   1      782.02      731.99     39.11 o 
  23   7   1      738.36      651.88    104.11 o 
  25   7   1     2475.59     2476.28     75.10 o 
  27   7   1     2125.00     2086.64     69.53 o 
  29   7   1       57.13       64.46     26.07 o 
  31   7   1      255.37      250.05     38.40 o 
  33   7   1      684.52      612.74     63.61 o 
  35   7   1      599.95      573.87     38.50 o 
  37   7   1       53.67       54.53     26.34 o 
  39   7   1      605.16      623.66     63.64 o 
  41   7   1      788.74      914.64     82.54 o 
  43   7   1      116.27       73.06     51.44 o 
 -42   8   1       53.47       37.41     50.68 o 
 -40   8   1      142.15      130.83     43.88 o 
 -38   8   1       65.37      112.04     29.28 o 
 -36   8   1        0.59       -8.24     25.35 o 
 -34   8   1      215.55      181.93     36.91 o 
 -32   8   1      249.39      289.27     29.36 o 
 -30   8   1        8.89       14.50     18.88 o 
 -28   8   1      215.41      214.91     22.32 o 
 -26   8   1     1782.86     1757.23     46.78 o 
 -24   8   1      737.98      732.56     29.80 o 
 -22   8   1      338.81      322.69     18.84 o 
 -20   8   1     2538.64     2394.47     49.24 o 
 -18   8   1      918.77      973.38     25.33 o 
 -16   8   1      738.07      661.43     18.41 o 
 -14   8   1     3909.39     3664.32     49.80 o 
 -12   8   1     6652.03     6526.25     79.13 o 
 -10   8   1     2938.32     2937.26     41.58 o 
  -8   8   1      402.86      396.96     13.62 o 
  -6   8   1     8730.93     8770.93     92.66 o 
  -4   8   1     1107.34     1211.68     22.29 o 
  -2   8   1     2308.55     2353.58     33.84 o 
   0   8   1     7243.10     7472.60     85.60 o 
   2   8   1     6404.90     6676.89     77.54 o 
   4   8   1     1095.28     1146.67     23.02 o 
   6   8   1      124.61      135.95     14.86 o 
   8   8   1     5624.43     5655.44     76.90 o 
  10   8   1     1192.65     1227.42     24.93 o 
  12   8   1       13.30        8.59      9.00 o 
  14   8   1      274.31      279.17     13.55 o 
  16   8   1     4490.72     4296.41     57.55 o 
  18   8   1      998.60     1004.19     40.52 o 
  20   8   1      226.30      206.09     26.60 o 
  22   8   1     1739.15     1693.25     69.23 o 
  24   8   1     1045.79      970.07     48.03 o 
  26   8   1       37.08        3.31     25.34 o 
  28   8   1      268.90      302.25     32.84 o 
  30   8   1      634.85      610.07     40.54 o 
  32   8   1      275.84      233.02     28.74 o 
  34   8   1       81.70       78.29     25.50 o 
  36   8   1      177.58      187.15     30.40 o 
  38   8   1       93.08      105.71     29.47 o 
  40   8   1      138.51       91.86     30.73 o 
  42   8   1      104.06      103.45     54.11 o 
 -39   9   1       15.72       -3.53     36.41 o 
 -37   9   1        8.31       47.36     27.00 o 
 -35   9   1        6.21      -34.08     45.62 o 
 -33   9   1       17.57       -2.99     31.25 o 
 -31   9   1       46.36       44.35     24.38 o 
 -29   9   1       89.44       59.89     20.88 o 
 -27   9   1      274.94      312.22     25.30 o 
 -25   9   1      411.30      425.47     29.31 o 
 -23   9   1      171.94      182.35     27.76 o 
 -21   9   1      245.16      254.12     19.14 o 
 -19   9   1      421.56      437.02     19.73 o 
 -17   9   1        2.55        3.10     10.22 o 
 -15   9   1     1493.82     1422.06     29.70 o 
 -13   9   1      717.45      716.07     19.98 o 
 -11   9   1      138.88      106.65     11.00 o 
  -9   9   1      192.98      206.27     11.71 o 
  -7   9   1       48.93       66.80     10.59 o 
  -5   9   1        2.50       -6.29      7.97 o 
  -3   9   1      398.95      402.44     18.34 o 
  -1   9   1     1773.18     1862.60     30.40 o 
   1   9   1       95.68       91.21      9.76 o 
   3   9   1      156.57      158.57     10.93 o 
   5   9   1        5.47       -0.86      8.07 o 
   7   9   1        2.38       -8.30      8.30 o 
   9   9   1      514.36      498.56     25.30 o 
  11   9   1      686.66      652.71     20.21 o 
  13   9   1      311.20      321.96     15.73 o 
  15   9   1       11.77       18.58     11.96 o 
  17   9   1       43.16       35.92     15.89 o 
  19   9   1      103.87       80.93     26.17 o 
  21   9   1        9.76      -15.09     27.97 o 
  23   9   1       29.26       26.36     16.75 o 
  25   9   1      138.49      104.33     19.43 o 
  27   9   1      119.42       91.36     25.89 o 
  29   9   1        0.37       -1.37     20.76 o 
  31   9   1       41.02       67.31     22.31 o 
  33   9   1      122.60      108.11     27.32 o 
  35   9   1       29.95       15.71     26.72 o 
  37   9   1       48.28       47.33     29.44 o 
  39   9   1       12.31        7.40     51.01 o 
 -36  10   1        0.32      -25.61     25.61 o 
 -34  10   1        1.06       -7.07     25.86 o 
 -32  10   1        0.96      -23.29     35.39 o 
 -30  10   1       11.59       27.39     27.64 o 
 -28  10   1       31.47       35.13     23.98 o 
 -26  10   1      120.90      162.01     46.59 o 
 -24  10   1       32.22       11.39     19.01 o 
 -22  10   1        0.36      -17.47     17.47 o 
 -20  10   1       33.65       28.75     15.76 o 
 -18  10   1       32.66       10.19     13.94 o 
 -16  10   1       59.37       62.44     12.58 o 
 -14  10   1      100.40       86.60     13.16 o 
 -12  10   1      226.83      242.62     13.69 o 
 -10  10   1      117.32      100.71     11.50 o 
  -8  10   1       95.67      100.06     11.32 o 
  -6  10   1      357.13      363.28     14.65 o 
  -4  10   1       75.71       81.80     10.39 o 
  -2  10   1        2.32       -1.47      9.56 o 
   0  10   1      212.01      223.22     13.34 o 
   2  10   1      325.82      323.98     14.54 o 
   4  10   1       71.74       66.94     11.09 o 
   6  10   1        9.42       -4.23      9.44 o 
   8  10   1      138.53      137.11     13.31 o 
  10  10   1      276.77      273.20     13.49 o 
  12  10   1      306.01      277.10     32.07 o 
  14  10   1      146.08      154.50     16.41 o 
  16  10   1      629.05      585.61     29.79 o 
  18  10   1      448.83      467.82     39.17 o 
  20  10   1       50.49       40.69     26.59 o 
  22  10   1      806.41      820.13     33.53 o 
  24  10   1      241.91      197.84     22.55 o 
  26  10   1       60.31       46.46     22.43 o 
  28  10   1       40.08        8.07     23.22 o 
  30  10   1      236.16      230.67     29.88 o 
  32  10   1       36.01       38.79     26.37 o 
  34  10   1      221.68      243.05     32.99 o 
  36  10   1      236.20      238.44     35.25 o 
 -33  11   1       20.50        7.59     46.30 o 
 -31  11   1       63.19       56.98     31.62 o 
 -29  11   1       17.90        3.57     25.95 o 
 -27  11   1        1.48      -23.64     23.64 o 
 -25  11   1       14.69      -10.78     23.18 o 
 -23  11   1      651.56      732.36     40.28 o 
 -21  11   1      518.60      579.75     35.37 o 
 -19  11   1        7.25      -15.10     15.10 o 
 -17  11   1      162.39      173.11     14.86 o 
 -15  11   1      197.10      205.38     15.15 o 
 -13  11   1      132.21      132.80     15.74 o 
 -11  11   1      256.07      209.76     17.97 o 
  -9  11   1     1175.99     1226.15     31.27 o 
  -7  11   1      795.65      802.48     22.78 o 
  -5  11   1      130.27      128.17     12.87 o 
  -3  11   1      728.77      757.55     22.64 o 
  -1  11   1      474.19      515.68     26.79 o 
   1  11   1      167.21      186.72     14.13 o 
   3  11   1      535.35      546.81     20.76 o 
   5  11   1     1739.88     1805.31     35.60 o 
   7  11   1      869.86      880.26     22.78 o 
   9  11   1      212.75      220.57     14.48 o 
  11  11   1     2144.72     2242.41     36.53 o 
  13  11   1      537.16      530.30     21.33 o 
  15  11   1       25.92       26.97     13.89 o 
  17  11   1      102.36       94.18     20.05 o 
  19  11   1     1090.00     1175.27     80.05 o 
  21  11   1      420.39      421.59     31.15 o 
  23  11   1      177.69      162.32     26.25 o 
  25  11   1      788.68      797.42     71.10 o 
  27  11   1      284.73      257.76     30.88 o 
  29  11   1        0.34        4.60     25.41 o 
  31  11   1       82.71       67.77     29.00 o 
  33  11   1      369.22      348.74     36.17 o 
 -28  12   1      262.93      245.90     32.90 o 
 -26  12   1      427.25      449.25     31.58 o 
 -24  12   1       40.83       30.42     22.44 o 
 -22  12   1       81.26       79.79     23.20 o 
 -20  12   1      559.49      517.88     33.56 o 
 -18  12   1      634.57      623.47     35.61 o 
 -16  12   1        2.82      -14.03     20.46 o 
 -14  12   1     1200.96     1198.96     30.23 o 
 -12  12   1     1064.12     1084.83     28.75 o 
 -10  12   1      123.18      137.29     15.05 o 
  -8  12   1      308.20      309.61     17.26 o 
  -6  12   1     1453.62     1537.59     31.59 o 
  -4  12   1      807.71      812.91     25.06 o 
  -2  12   1        0.40      -12.84     12.84 o 
   0  12   1      942.47      926.81     26.56 o 
   2  12   1     1983.77     2075.97     35.74 o 
   4  12   1      217.56      236.69     18.85 o 
   6  12   1      380.76      403.47     18.20 o 
   8  12   1     1342.50     1360.03     39.26 o 
  10  12   1     1017.12     1055.69     26.39 o 
  12  12   1       35.70       48.35     14.09 o 
  14  12   1      324.94      332.37     33.29 o 
  16  12   1     1186.26     1297.60     36.21 o 
  18  12   1      104.46      110.41     25.95 o 
  20  12   1      198.44      203.18     43.57 o 
  22  12   1      434.35      482.69     35.36 o 
  24  12   1      462.87      482.11     36.17 o 
  26  12   1       18.52       11.91     26.04 o 
  28  12   1       90.89       88.38     29.72 o 
 -23  13   1      212.47      228.99     27.76 o 
 -21  13   1      141.35      132.32     25.44 o 
 -19  13   1       21.97       23.25     22.83 o 
 -17  13   1       46.53       89.98     23.31 o 
 -15  13   1      194.62      195.73     21.24 o 
 -13  13   1       40.88       39.34     17.56 o 
 -11  13   1       14.93       -1.32     16.50 o 
  -9  13   1      471.39      516.43     68.83 o 
  -7  13   1      524.44      521.22     37.26 o 
  -5  13   1       14.65       13.98     16.33 o 
  -3  13   1      391.87      413.31     23.98 o 
  -1  13   1      661.57      672.60     28.10 o 
   1  13   1       26.62       10.99     16.43 o 
   3  13   1      261.48      261.63     23.46 o 
   5  13   1      631.52      621.94     30.31 o 
   7  13   1      242.71      263.52     24.62 o 
   9  13   1       24.88       26.21     17.60 o 
  11  13   1      468.37      431.53     24.39 o 
  13  13   1      253.72      251.95     30.16 o 
  15  13   1       15.20       25.45     17.79 o 
  17  13   1      367.61      352.74     30.94 o 
  19  13   1      211.25      199.40     26.10 o 
  21  13   1       27.10       51.04     29.35 o 
  23  13   1        6.36       20.65     23.58 o 
 -16  14   1       22.61       22.14     32.84 o 
 -14  14   1       17.80        1.51     17.43 o 
 -12  14   1       92.06       86.57     19.65 o 
 -10  14   1        3.51       -9.48     17.45 o 
  -8  14   1       11.20       33.40     17.88 o 
  -6  14   1        0.70       12.98     17.82 o 
  -4  14   1        0.36      -16.18     16.18 o 
  -2  14   1       15.04        5.67     17.58 o 
   0  14   1       42.91       20.66     18.18 o 
   2  14   1        1.53      -12.19     17.92 o 
   4  14   1      116.30       97.41     21.29 o 
   6  14   1       26.99       10.34     19.60 o 
   8  14   1        9.38        8.24     19.53 o 
  10  14   1        1.75       -4.61     17.86 o 
  12  14   1        1.65        1.19     18.16 o 
  14  14   1        0.26       -2.49     18.89 o 
  16  14   1       48.72       90.13     35.51 o 
 -50   0   2        8.12      -13.28     48.66 o 
 -48   0   2       19.96      104.82     52.80 o 
 -46   0   2      239.37      274.62     57.51 o 
 -44   0   2      251.23      247.34     32.85 o 
 -42   0   2       19.41      -13.68     24.94 o 
 -40   0   2       62.21       90.50     25.69 o 
 -38   0   2      184.44      209.02     26.74 o 
 -36   0   2      155.24      124.44     37.67 o 
 -34   0   2       28.79        4.22      9.91 o 
 -32   0   2     3238.06     3096.27     80.79 o 
 -30   0   2     2655.66     2599.60     62.10 o 
 -28   0   2      190.90      223.93     14.52 o 
 -26   0   2     3968.04     4108.08     72.04 o 
 -24   0   2     6977.72     7141.01     93.90 o 
 -22   0   2     1520.36     1541.93     27.59 o 
 -20   0   2      910.06      807.56     19.44 o 
 -18   0   2     2873.07     2777.53     41.47 o 
 -16   0   2    16760.43    16583.60    200.88 o 
 -14   0   2     2215.09     2151.02     32.06 o 
 -12   0   2    11504.39    11690.80    141.82 o 
 -10   0   2    37292.17    36483.40    485.95 o 
  -8   0   2      297.39      323.40     10.42 o 
  -6   0   2     1404.24     1800.18     28.50 o 
  -4   0   2    27519.17    26370.00    331.03 o 
  -2   0   2    64199.56    65549.42   2052.25 o 
   0   0   2    13754.55    13547.93    173.66 o 
   2   0   2    17970.84    18443.10    296.02 o 
   4   0   2    12472.84    13054.60    207.79 o 
   6   0   2    10612.75    11671.61    189.48 o 
   8   0   2     4317.31     3975.73     67.96 o 
  10   0   2    68936.88    72903.07    978.44 o 
  12   0   2   105206.15   112831.26   1338.73 o 
  14   0   2     1097.46     1386.83     24.64 o 
  16   0   2    46221.74    45516.12    487.01 o 
  18   0   2     5860.57     5651.53     81.82 o 
  20   0   2        6.08       -2.03      7.50 o 
  22   0   2     4805.27     4802.20     73.20 o 
  24   0   2    10148.01    10280.96    196.44 o 
  26   0   2     1842.91     1961.69     97.69 o 
  28   0   2       20.40       36.24     18.07 o 
  30   0   2      878.71      923.07     75.87 o 
  32   0   2     2598.06     2575.05     71.73 o 
  34   0   2      141.96      171.86     26.44 o 
  36   0   2      249.04      272.23     35.51 o 
  38   0   2      193.60      204.90     50.08 o 
  40   0   2      758.71      695.57     97.46 o 
  42   0   2       46.13      -13.33     27.85 o 
  44   0   2       11.91       14.06     31.76 o 
  46   0   2      204.15      259.86     61.88 o 
  48   0   2        2.93        7.70     35.63 o 
 -49   1   2      139.10      151.15     37.48 o 
 -47   1   2       26.16       28.19     33.45 o 
 -45   1   2       63.40       11.26     24.05 o 
 -43   1   2      554.37      591.79     34.33 o 
 -41   1   2      552.91      508.10     31.27 o 
 -39   1   2      258.89      297.67     21.02 o 
 -37   1   2      249.65      275.45     22.63 o 
 -35   1   2      993.06     1037.55     30.23 o 
 -33   1   2      278.72      271.66     17.75 o 
 -31   1   2      146.13      124.00     12.32 o 
 -29   1   2     1887.42     1926.35     32.16 o 
 -27   1   2     2595.07     2612.17     41.47 o 
 -25   1   2     1143.79     1069.99     17.82 o 
 -23   1   2      138.27      142.21     15.68 o 
 -21   1   2     8073.57     8176.11     82.87 o 
 -19   1   2     1286.00     1244.92     17.26 o 
 -17   1   2       80.01      114.68      6.07 o 
 -15   1   2    23945.78    23639.84    199.87 o 
 -13   1   2    14835.66    15549.29    132.40 o 
 -11   1   2      375.94      315.79      7.00 o 
  -9   1   2    13489.19    14626.67    142.64 o 
  -7   1   2    34379.68    31584.67    309.61 o 
  -5   1   2     5429.00     5592.62     50.97 o 
  -3   1   2    68715.16    69518.55    614.44 o 
  -1   1   2    39038.71    39502.98    316.49 o 
   1   1   2    62057.74    62660.96    828.75 o 
   3   1   2     1727.76     1702.80     21.64 o 
   5   1   2     4901.72     4806.50     52.64 o 
   7   1   2     9212.62     8932.24    103.23 o 
   9   1   2     1480.66     1585.62     24.02 o 
  11   1   2    31918.37    34137.84    286.75 o 
  13   1   2    21156.52    21883.44    186.06 o 
  15   1   2    12697.81    12209.48    100.88 o 
  17   1   2     1653.74     1581.94     18.20 o 
  19   1   2     4312.04     4196.78     42.75 o 
  21   1   2     3966.69     3880.85     40.86 o 
  23   1   2     2219.41     2038.14     27.88 o 
  25   1   2     4558.34     4299.87     66.90 o 
  27   1   2     9271.90     8745.51    122.35 o 
  29   1   2     2083.13     1884.28     41.41 o 
  31   1   2        2.42        7.46     13.34 o 
  33   1   2      733.25      782.91     30.55 o 
  35   1   2      889.42      889.42     49.79 o 
  37   1   2       56.33       27.13     17.92 o 
  39   1   2      814.57      909.56     34.65 o 
  41   1   2     1840.44     2019.15     59.57 o 
  43   1   2      466.38      453.64     46.38 o 
  45   1   2       13.29       34.76     34.32 o 
  47   1   2       49.70      -15.68     22.23 o 
  49   1   2       79.39      114.13     37.61 o 
 -48   2   2        0.07        0.78     24.60 o 
 -46   2   2       71.23       77.05     25.97 o 
 -44   2   2      215.74      216.76     40.97 o 
 -42   2   2      109.62      115.04     43.46 o 
 -40   2   2       23.31       32.46     20.93 o 
 -38   2   2       21.13      -11.47     18.38 o 
 -36   2   2      139.70      120.71     19.50 o 
 -34   2   2      247.91      244.06     16.76 o 
 -32   2   2      205.79      175.46     12.77 o 
 -30   2   2      311.67      270.21     13.83 o 
 -28   2   2      442.55      406.86     14.06 o 
 -26   2   2       38.57       14.81      9.20 o 
 -24   2   2      159.63      152.73      8.46 o 
 -22   2   2      526.26      577.50     15.54 o 
 -20   2   2       39.48       23.52      5.79 o 
 -18   2   2      241.39      228.35      8.43 o 
 -16   2   2      831.97      813.18     12.27 o 
 -14   2   2        6.42       -3.22      3.22 o 
 -12   2   2      278.11      303.58      6.74 o 
 -10   2   2     2581.64     3199.23     31.44 o 
  -8   2   2    10120.83    10161.32     95.40 o 
  -6   2   2     2231.28     2059.05     19.32 o 
  -4   2   2      261.31      245.90      5.93 o 
  -2   2   2     6179.67     6261.95     69.69 o 
   0   2   2     6535.08     7493.19     64.38 o 
   2   2   2       10.47        8.90      2.03 o 
   4   2   2     8829.87     9064.93     86.29 o 
   6   2   2    14038.09    15267.57    163.53 o 
   8   2   2    10418.73    10801.82    115.77 o 
  10   2   2      418.78      498.48      8.47 o 
  12   2   2       84.38       77.58      4.11 o 
  14   2   2     1284.43     1239.17     16.23 o 
  16   2   2       52.83      105.92      5.69 o 
  18   2   2     1585.32     1629.98     20.85 o 
  20   2   2        4.66        9.94      5.67 o 
  22   2   2       62.66       44.12      7.47 o 
  24   2   2      442.46      432.42     14.27 o 
  26   2   2       96.25      125.03     12.47 o 
  28   2   2        7.10       -1.67     11.14 o 
  30   2   2      631.02      672.66     25.39 o 
  32   2   2      547.53      596.59     24.98 o 
  34   2   2      179.52      206.70     19.77 o 
  36   2   2        5.70       -9.99     17.09 o 
  38   2   2       74.40       67.72     23.07 o 
  40   2   2        1.93       -9.50     32.24 o 
  42   2   2       11.25       14.72     32.28 o 
  44   2   2       37.95       -3.56     33.25 o 
  46   2   2       39.18       43.22     37.58 o 
  48   2   2        7.21      -24.58     24.58 o 
 -49   3   2       26.86       47.99     36.46 o 
 -47   3   2       51.35       38.76     32.73 o 
 -45   3   2       21.51       45.48     24.47 o 
 -43   3   2       96.75       85.52     24.13 o 
 -41   3   2       63.48       56.47     22.42 o 
 -39   3   2        0.16        9.14     20.09 o 
 -37   3   2       47.65       62.09     19.23 o 
 -35   3   2       26.53       40.95     15.87 o 
 -33   3   2        7.13       -5.87     12.84 o 
 -31   3   2     1007.43      970.23     33.63 o 
 -29   3   2     1088.11     1001.66     25.77 o 
 -27   3   2      388.62      376.75     15.00 o 
 -25   3   2      271.59      257.42     10.98 o 
 -23   3   2     3370.92     3278.11     34.96 o 
 -21   3   2      356.66      332.06      9.40 o 
 -19   3   2        6.09        3.18      4.81 o 
 -17   3   2     1733.56     1799.23     20.16 o 
 -15   3   2     3898.37     3795.99     33.05 o 
 -13   3   2     3264.89     2850.64     26.72 o 
 -11   3   2     2241.23     2032.86     21.05 o 
  -9   3   2    20083.85    21907.38    179.90 o 
  -7   3   2      926.07      800.60     12.36 o 
  -5   3   2        6.08       14.99      2.68 o 
  -3   3   2       12.50       22.25      2.44 o 
  -1   3   2      820.34      795.85      9.73 o 
   1   3   2    22723.70    25538.93    207.57 o 
   3   3   2    11003.54    12017.66     99.71 o 
   5   3   2     1380.60     1124.22     13.23 o 
   7   3   2     1299.13     1691.76     20.44 o 
   9   3   2      358.42      450.28      8.91 o 
  11   3   2     8620.59     8793.03     75.59 o 
  13   3   2     2748.60     2528.45     23.36 o 
  15   3   2     5328.97     5205.52     46.31 o 
  17   3   2        3.65       -5.25      5.25 o 
  19   3   2     1355.72     1297.66     17.96 o 
  21   3   2      199.64      186.50      9.41 o 
  23   3   2      422.66      442.04     14.65 o 
  25   3   2      352.45      316.54     14.09 o 
  27   3   2     4495.81     4245.51     61.51 o 
  29   3   2      572.25      655.43     27.91 o 
  31   3   2       88.03       67.94     13.82 o 
  33   3   2      226.63      251.90     20.12 o 
  35   3   2      290.43      261.53     25.32 o 
  37   3   2      226.65      203.78     33.07 o 
  39   3   2        0.79        7.04     28.88 o 
  41   3   2      270.99      333.21     92.55 o 
  43   3   2       83.24       60.84     34.22 o 
  45   3   2        6.42      -14.57     33.54 o 
  47   3   2       11.20      -24.49     24.49 o 
 -48   4   2        2.30        2.57     32.94 o 
 -46   4   2      244.16      238.40     29.02 o 
 -44   4   2      252.72      268.21     28.82 o 
 -42   4   2        0.70      -21.04     21.11 o 
 -40   4   2      748.81      718.66     39.69 o 
 -38   4   2     1033.02     1089.99     35.53 o 
 -36   4   2        3.39        2.41     14.43 o 
 -34   4   2      188.92      148.91     16.87 o 
 -32   4   2     1156.67     1199.51     33.42 o 
 -30   4   2      232.28      218.38     15.46 o 
 -28   4   2      252.08      237.19     13.31 o 
 -26   4   2     2380.44     2322.72     52.88 o 
 -24   4   2     1929.46     1936.84     44.10 o 
 -22   4   2       98.90      107.51      8.72 o 
 -20   4   2      207.34      231.29      9.66 o 
 -18   4   2     4625.63     4414.84     46.20 o 
 -16   4   2     6555.63     6265.13     58.21 o 
 -14   4   2      479.06      520.10      9.45 o 
 -12   4   2     4054.53     4147.31     35.62 o 
 -10   4   2     8880.99     8461.66     64.78 o 
  -8   4   2     6300.53     6351.07     50.76 o 
  -6   4   2     2976.13     2798.15     26.56 o 
  -4   4   2    17912.12    17345.95    132.14 o 
  -2   4   2    43233.42    45322.88    354.53 o 
   0   4   2     1544.23     1443.11     15.27 o 
   2   4   2    24209.27    26308.13    214.73 o 
   4   4   2    41198.58    44393.06    358.57 o 
   6   4   2     1115.49     1237.71     14.93 o 
   8   4   2    11099.08    11630.89    103.30 o 
  10   4   2    18179.77    18617.44    134.86 o 
  12   4   2     9038.27     9186.99     74.10 o 
  14   4   2      647.57      615.64     15.02 o 
  16   4   2    10266.66     9958.13     84.77 o 
  18   4   2     7760.33     7591.00     70.41 o 
  20   4   2       33.47       20.43      7.22 o 
  22   4   2      977.09      949.02     23.24 o 
  24   4   2     8828.90     8815.39    111.66 o 
  26   4   2     1787.18     1686.12     44.86 o 
  28   4   2      139.32      163.34     16.16 o 
  30   4   2      998.07     1050.97     32.16 o 
  32   4   2      755.90      727.66     33.88 o 
  34   4   2      102.89      107.12     22.84 o 
  36   4   2      205.12      244.82     27.40 o 
  38   4   2      731.65      804.86     73.26 o 
  40   4   2      292.27      260.28     41.55 o 
  42   4   2       56.19       53.80     33.00 o 
  44   4   2      105.03       40.48     42.65 o 
  46   4   2       99.62       62.81     32.92 o 
 -47   5   2       22.99      -36.90     45.98 o 
 -45   5   2       77.44       33.47     28.98 o 
 -43   5   2      144.90      181.04     31.85 o 
 -41   5   2       84.45       91.62     23.44 o 
 -39   5   2      249.43      233.33     22.56 o 
 -37   5   2       26.61        9.92     15.94 o 
 -35   5   2     1154.30     1137.15     31.42 o 
 -33   5   2      573.33      580.85     27.15 o 
 -31   5   2      102.25      119.72     14.30 o 
 -29   5   2      911.99      918.43     25.57 o 
 -27   5   2     2289.91     2201.80     35.92 o 
 -25   5   2     1548.74     1448.39     37.63 o 
 -23   5   2     1477.43     1477.28     26.58 o 
 -21   5   2     4140.04     4090.84     52.65 o 
 -19   5   2     1619.23     1502.90     22.73 o 
 -17   5   2       15.29       15.02      5.80 o 
 -15   5   2     6364.33     6178.78     63.65 o 
 -13   5   2     9962.65    10115.10     89.02 o 
 -11   5   2     1791.10     1737.24     22.76 o 
  -9   5   2     7716.13     7463.45     60.02 o 
  -7   5   2    22668.72    23197.62    189.62 o 
  -5   5   2     1133.08     1026.38     12.36 o 
  -3   5   2     5569.89     5891.68     48.53 o 
  -1   5   2    10951.84    10976.54     84.01 o 
   1   5   2     6257.02     6225.15     50.91 o 
   3   5   2       17.53       12.80      3.43 o 
   5   5   2     2419.13     2233.02     24.18 o 
   7   5   2    20792.00    21249.61    184.66 o 
   9   5   2     3581.22     3614.14     34.76 o 
  11   5   2     3184.57     3279.54     29.00 o 
  13   5   2    12885.88    13032.85    104.01 o 
  15   5   2     9691.42     9840.52     80.52 o 
  17   5   2      137.79      127.92      8.56 o 
  19   5   2     2237.73     2335.87     38.32 o 
  21   5   2     7884.50     7800.43     99.60 o 
  23   5   2      958.61      895.97     27.84 o 
  25   5   2     2114.71     2056.00     75.66 o 
  27   5   2     1844.84     1812.92     39.83 o 
  29   5   2     2411.64     2398.48     48.44 o 
  31   5   2      248.24      279.68     25.10 o 
  33   5   2     1134.51     1092.48     42.08 o 
  35   5   2     1862.84     1787.93     53.98 o 
  37   5   2      111.32       91.25     24.87 o 
  39   5   2      322.93      417.06     33.36 o 
  41   5   2      568.31      435.61     61.95 o 
  43   5   2      316.44      310.17     74.08 o 
  45   5   2        0.16        7.27     27.44 o 
 -46   6   2      228.26      236.63     58.49 o 
 -44   6   2      329.48      395.48     37.41 o 
 -42   6   2      102.57       72.36     24.96 o 
 -40   6   2       13.52       20.29     22.17 o 
 -38   6   2      327.96      320.59     26.96 o 
 -36   6   2      140.05      156.58     25.83 o 
 -34   6   2      190.01      246.47     34.27 o 
 -32   6   2      943.87      944.25     31.81 o 
 -30   6   2     2561.51     2455.08     49.68 o 
 -28   6   2      292.81      273.49     16.56 o 
 -26   6   2      279.40      323.18     16.37 o 
 -24   6   2     1438.66     1317.43     33.67 o 
 -22   6   2       66.51       93.61     11.20 o 
 -20   6   2     1307.02     1319.39     30.56 o 
 -18   6   2     2624.73     2617.79     41.29 o 
 -16   6   2     2697.74     2704.03     38.38 o 
 -14   6   2       89.20       75.32      6.27 o 
 -12   6   2      226.56      270.43      8.60 o 
 -10   6   2      282.63      292.43     10.81 o 
  -8   6   2      267.89      292.04      8.26 o 
  -6   6   2     3067.79     3105.09     34.37 o 
  -4   6   2     4161.70     4178.33     43.40 o 
  -2   6   2       39.60       37.51      4.79 o 
   0   6   2     3802.81     3687.18     37.33 o 
   2   6   2     1498.11     1522.18     20.10 o 
   4   6   2     4361.78     4611.16     46.59 o 
   6   6   2      206.96      195.40      7.31 o 
   8   6   2     4678.00     4736.02     47.64 o 
  10   6   2     5219.99     5269.45     52.26 o 
  12   6   2     2010.90     1956.45     24.48 o 
  14   6   2        7.23        6.34      6.61 o 
  16   6   2     6934.92     6754.68     88.70 o 
  18   6   2     3264.53     3202.03     48.95 o 
  20   6   2        9.23        3.08     11.33 o 
  22   6   2     3343.34     3157.68     49.22 o 
  24   6   2     1549.65     1561.64     36.46 o 
  26   6   2      164.34      173.30     15.21 o 
  28   6   2      287.49      275.84     20.59 o 
  30   6   2     1167.97     1096.99     82.11 o 
  32   6   2      664.80      612.02     43.78 o 
  34   6   2       29.39       24.05     49.44 o 
  36   6   2      327.08      292.53     36.60 o 
  38   6   2       95.65       97.37     32.47 o 
  40   6   2        7.95       -8.57     30.81 o 
  42   6   2       24.03       64.95     29.01 o 
  44   6   2       87.94       84.66     30.06 o 
 -43   7   2        0.12        5.99     27.03 o 
 -41   7   2       90.63       79.82     29.32 o 
 -39   7   2        2.37      -15.06     25.62 o 
 -37   7   2       45.61       42.48     62.89 o 
 -35   7   2       48.71       26.79     21.22 o 
 -33   7   2       23.62        9.23     19.86 o 
 -31   7   2      277.53      293.40     37.36 o 
 -29   7   2        0.68      -14.56     16.35 o 
 -27   7   2      155.23      149.41     16.79 o 
 -25   7   2       27.97       26.13     13.20 o 
 -23   7   2      339.62      342.79     27.51 o 
 -21   7   2      336.94      354.00     18.02 o 
 -19   7   2      302.73      290.25     16.36 o 
 -17   7   2     1845.45     1693.64     32.51 o 
 -15   7   2     1444.69     1299.16     23.94 o 
 -13   7   2       51.66       42.14     10.56 o 
 -11   7   2      655.72      603.73     16.02 o 
  -9   7   2      292.81      295.44     12.81 o 
  -7   7   2      684.86      670.21     13.54 o 
  -5   7   2      105.78      109.09      6.55 o 
  -3   7   2      765.60      740.25     12.95 o 
  -1   7   2     2158.34     2232.99     24.96 o 
   1   7   2       58.04       46.92      6.50 o 
   3   7   2     2878.53     2805.85     43.62 o 
   5   7   2      960.46      913.93     19.20 o 
   7   7   2      629.17      663.21     16.69 o 
   9   7   2      687.81      655.70     19.47 o 
  11   7   2      196.47      259.61     11.12 o 
  13   7   2       38.81       37.33      7.64 o 
  15   7   2        1.05       -6.36      8.03 o 
  17   7   2      437.04      443.67     17.55 o 
  19   7   2      632.98      660.11     28.58 o 
  21   7   2      169.71      173.83     19.34 o 
  23   7   2      295.12      292.12     22.82 o 
  25   7   2        0.10       17.24     22.75 o 
  27   7   2       32.20       52.16     29.86 o 
  29   7   2       16.28       15.22     36.39 o 
  31   7   2       35.52       59.53     40.80 o 
  33   7   2      110.79       81.63     43.82 o 
  35   7   2        8.95       27.31     43.21 o 
  37   7   2       16.75       -6.63     43.12 o 
  39   7   2       86.39       40.78     28.26 o 
  41   7   2       35.07       46.09     29.29 o 
  43   7   2        1.28        8.32     49.60 o 
 -42   8   2        0.01       -0.39     47.99 o 
 -40   8   2       66.40       26.63     27.40 o 
 -38   8   2      228.63      196.19     59.64 o 
 -36   8   2        9.58      -12.33     24.66 o 
 -34   8   2       15.75      -11.99     39.19 o 
 -32   8   2       47.57       -4.82     19.96 o 
 -30   8   2       83.47       61.10     22.99 o 
 -28   8   2       56.93       28.10     18.18 o 
 -26   8   2      109.01       85.78     20.38 o 
 -24   8   2      721.92      688.85     26.29 o 
 -22   8   2       98.98       90.55     15.17 o 
 -20   8   2      555.19      560.27     22.64 o 
 -18   8   2     1284.34     1231.75     29.04 o 
 -16   8   2       10.23        1.64      9.55 o 
 -14   8   2      236.95      242.76     19.46 o 
 -12   8   2       41.62       50.36      9.02 o 
 -10   8   2     1062.09     1073.46     22.40 o 
  -8   8   2      385.54      398.89     16.47 o 
  -6   8   2      338.39      379.54     13.40 o 
  -4   8   2     1533.71     1591.27     24.65 o 
  -2   8   2      102.93      121.80      9.11 o 
   0   8   2        4.76       -6.99     11.27 o 
   2   8   2     1835.50     1805.57     33.91 o 
   4   8   2     4533.18     4616.94     66.24 o 
   6   8   2     2031.25     1951.54     33.86 o 
   8   8   2      836.68      800.45     22.67 o 
  10   8   2     2946.00     3013.10     44.05 o 
  12   8   2       36.41       39.51      9.47 o 
  14   8   2      274.73      266.99     14.79 o 
  16   8   2     2555.52     2536.31     44.33 o 
  18   8   2     2324.44     2215.34     53.90 o 
  20   8   2        7.86       -8.30     16.94 o 
  22   8   2      660.51      647.12     40.06 o 
  24   8   2      922.23     1006.73     50.13 o 
  26   8   2      118.24      135.99     29.03 o 
  28   8   2      568.45      586.96     42.40 o 
  30   8   2      226.61      171.22     47.08 o 
  32   8   2       33.85       51.60     42.47 o 
  34   8   2        1.23        7.68     25.17 o 
  36   8   2        8.81       58.82     31.05 o 
  38   8   2       83.34       85.62     48.49 o 
  40   8   2       25.78       28.92     29.16 o 
 -39   9   2        0.47        8.06     47.24 o 
 -37   9   2       61.10       39.11     26.20 o 
 -35   9   2      145.43      211.91     36.03 o 
 -33   9   2       77.73       52.25     26.17 o 
 -31   9   2       35.29       56.78     24.64 o 
 -29   9   2      163.88      153.54     22.56 o 
 -27   9   2      528.74      510.17     39.42 o 
 -25   9   2      224.23      217.65     19.17 o 
 -23   9   2      174.77      168.14     18.19 o 
 -21   9   2     1242.84     1264.36     35.64 o 
 -19   9   2     1139.31     1055.45     29.16 o 
 -17   9   2       25.66       28.67     16.04 o 
 -15   9   2     1383.87     1384.57     27.66 o 
 -13   9   2      944.51      952.44     23.01 o 
 -11   9   2      183.01      175.56     11.72 o 
  -9   9   2     3494.57     3326.78     44.07 o 
  -7   9   2     5756.55     5704.49     66.62 o 
  -5   9   2     1707.45     1648.25     33.93 o 
  -3   9   2      144.18      149.42     10.47 o 
  -1   9   2     2839.77     2880.78     40.75 o 
   1   9   2     1228.65     1247.30     23.95 o 
   3   9   2       32.29       12.71     12.91 o 
   5   9   2     4210.88     4058.07     76.34 o 
   7   9   2     6379.09     6258.73     86.16 o 
   9   9   2      216.87      200.67     13.78 o 
  11   9   2       12.09       16.99     10.26 o 
  13   9   2      590.41      583.59     24.04 o 
  15   9   2     1606.87     1504.88     45.09 o 
  17   9   2      156.73      145.05     29.22 o 
  19   9   2      734.55      682.07     42.19 o 
  21   9   2     2252.83     2107.24     72.80 o 
  23   9   2      621.01      677.89     50.00 o 
  25   9   2       25.79      -10.47     26.19 o 
  27   9   2      311.97      337.10     38.58 o 
  29   9   2      835.01      763.65     50.05 o 
  31   9   2       22.20       32.63     24.79 o 
  33   9   2      524.85      586.34     38.05 o 
  35   9   2      665.94      759.64     87.41 o 
  37   9   2      223.45      245.69     33.67 o 
  39   9   2       39.59       46.93     49.40 o 
 -36  10   2      255.19      296.07     33.93 o 
 -34  10   2      145.49      140.75     29.60 o 
 -32  10   2      767.48      800.59     44.91 o 
 -30  10   2      243.29      254.31     31.02 o 
 -28  10   2        1.93      -11.51     22.78 o 
 -26  10   2      434.68      408.96     32.37 o 
 -24  10   2      736.14      704.68     42.90 o 
 -22  10   2       81.66       82.19     17.70 o 
 -20  10   2      534.45      582.82     26.04 o 
 -18  10   2      763.33      777.91     26.61 o 
 -16  10   2      881.85      844.74     22.24 o 
 -14  10   2      242.18      231.85     13.99 o 
 -12  10   2      414.67      417.82     16.35 o 
 -10  10   2     1265.11     1200.86     25.03 o 
  -8  10   2      264.33      263.67     13.86 o 
  -6  10   2     1248.33     1263.61     31.05 o 
  -4  10   2     1951.71     1980.61     34.36 o 
  -2  10   2     1030.04     1028.92     23.78 o 
   0  10   2      334.50      347.90     14.80 o 
   2  10   2     2191.44     2238.73     36.02 o 
   4  10   2     1894.60     1937.06     39.22 o 
   6  10   2      396.90      409.26     18.41 o 
   8  10   2     1187.11     1136.33     27.52 o 
  10  10   2     2938.88     3029.74     47.89 o 
  12  10   2      380.32      393.06     18.47 o 
  14  10   2      839.74      787.35     26.34 o 
  16  10   2     2294.62     2217.96     56.46 o 
  18  10   2     1254.55     1280.41    153.03 o 
  20  10   2       11.26       -2.31     26.62 o 
  22  10   2     1300.25     1244.35     81.09 o 
  24  10   2     1605.46     1595.69     67.29 o 
  26  10   2      160.36      198.00     35.28 o 
  28  10   2       32.29       52.00     44.28 o 
  30  10   2      597.69      492.39     65.64 o 
  32  10   2      337.92      376.14     34.82 o 
  34  10   2        5.11       13.08     27.24 o 
  36  10   2      351.66      396.43     37.95 o 
 -33  11   2       67.32       66.10     49.76 o 
 -31  11   2        0.30       19.08     26.12 o 
 -29  11   2      371.72      410.73     35.45 o 
 -27  11   2      570.59      612.02     57.77 o 
 -25  11   2      145.15      154.66     28.01 o 
 -23  11   2       24.77       26.55     23.44 o 
 -21  11   2      101.54       72.79     18.70 o 
 -19  11   2      171.05      157.41     17.45 o 
 -17  11   2      248.71      256.32     16.31 o 
 -15  11   2     1068.97     1030.13     28.64 o 
 -13  11   2      530.26      549.70     25.56 o 
 -11  11   2       31.70       40.85     11.93 o 
  -9  11   2      293.30      292.46     16.88 o 
  -7  11   2      423.23      384.15     16.61 o 
  -5  11   2      143.67      152.46     20.32 o 
  -3  11   2      115.61      117.08     13.55 o 
  -1  11   2      406.23      414.34     18.06 o 
   1  11   2      305.75      309.60     17.34 o 
   3  11   2      129.48      146.34     12.89 o 
   5  11   2       35.41       20.71     10.90 o 
   7  11   2      205.87      233.08     16.04 o 
   9  11   2      112.90      102.10     14.33 o 
  11  11   2        1.00        1.78     13.77 o 
  13  11   2      598.85      596.32     32.06 o 
  15  11   2      921.78      938.80     56.27 o 
  17  11   2      202.08      256.87     35.88 o 
  19  11   2       19.23       21.79     28.57 o 
  21  11   2       49.35       97.24     44.63 o 
  23  11   2       62.82        6.34     42.87 o 
  25  11   2        0.77      -37.07     41.56 o 
  27  11   2      224.69      238.80     54.55 o 
  29  11   2      211.30      222.18     56.43 o 
  31  11   2       24.71       34.14     49.93 o 
  33  11   2        1.74      -27.88     47.60 o 
 -28  12   2        3.49        0.94     22.64 o 
 -26  12   2       99.60       16.89     22.53 o 
 -24  12   2       31.30       60.35     23.24 o 
 -22  12   2        0.02       -2.81     24.10 o 
 -20  12   2       15.78       40.85     21.54 o 
 -18  12   2      207.16      190.44     27.01 o 
 -16  12   2       94.62      130.64     18.57 o 
 -14  12   2       71.17       55.05     15.93 o 
 -12  12   2       51.32       47.06     14.41 o 
 -10  12   2       16.82       17.54     13.05 o 
  -8  12   2       69.64       38.27     13.46 o 
  -6  12   2        4.36        7.52     12.60 o 
  -4  12   2       17.73        4.01     12.62 o 
  -2  12   2       18.55        7.89     13.22 o 
   0  12   2        0.40      -12.83     12.83 o 
   2  12   2       52.51       34.67     12.89 o 
   4  12   2        9.25        7.05     13.04 o 
   6  12   2        2.92      -11.62     11.62 o 
   8  12   2        2.90      -11.56     11.56 o 
  10  12   2       44.27       15.39     15.10 o 
  12  12   2       25.22        6.53     19.93 o 
  14  12   2       13.55       -2.00     21.35 o 
  16  12   2       11.40       18.19     40.80 o 
  18  12   2       37.07       24.46     41.66 o 
  20  12   2       17.45       38.07     44.79 o 
  22  12   2        2.70      -15.13     41.99 o 
  24  12   2       14.04       -8.65     44.59 o 
  26  12   2       50.47       37.62     49.09 o 
  28  12   2        1.68       54.20     50.57 o 
 -23  13   2      293.88      273.44     40.80 o 
 -21  13   2      290.39      265.37     35.27 o 
 -19  13   2      196.49      181.86     25.75 o 
 -17  13   2       62.55       22.06     22.59 o 
 -15  13   2      296.28      301.81     22.88 o 
 -13  13   2       90.19       82.61     18.50 o 
 -11  13   2        5.55       15.45     17.35 o 
  -9  13   2      555.04      553.17     26.55 o 
  -7  13   2      407.95      401.60     23.96 o 
  -5  13   2       45.56       40.39     16.91 o 
  -3  13   2       58.65       34.27     22.87 o 
  -1  13   2      401.36      446.56     22.66 o 
   1  13   2      207.02      214.12     20.36 o 
   3  13   2        0.95        0.21     16.02 o 
   5  13   2      398.34      377.43     43.29 o 
   7  13   2      749.67      819.96     40.34 o 
   9  13   2      111.16      118.34     19.38 o 
  11  13   2        3.50      -16.28     16.28 o 
  13  13   2      127.10      117.62     25.09 o 
  15  13   2      210.39      201.81     36.85 o 
  17  13   2       35.52       46.53     32.19 o 
  19  13   2      376.61      359.65     54.79 o 
  21  13   2      462.41      455.06     72.38 o 
  23  13   2       89.69       49.54     48.94 o 
 -16  14   2       19.24       -8.26     30.79 o 
 -14  14   2       51.26       45.61     32.08 o 
 -12  14   2      112.37      145.34     20.68 o 
 -10  14   2      197.33      204.61     22.30 o 
  -8  14   2       86.58       55.62     19.02 o 
  -6  14   2        2.73        2.41     24.38 o 
  -4  14   2      121.08      117.87     20.10 o 
  -2  14   2      160.73      206.73     19.61 o 
   0  14   2        0.78      -12.89     16.43 o 
   2  14   2      168.97      146.24     32.06 o 
   4  14   2      275.64      244.63     24.68 o 
   6  14   2      107.38      126.29     23.59 o 
   8  14   2      164.89      141.96     22.43 o 
  10  14   2      570.03      539.00     51.41 o 
  12  14   2      231.52      228.87     25.11 o 
  14  14   2       26.40       31.67     23.33 o 
  16  14   2      344.13      309.25     51.56 o 
 -49   1   3       19.56        4.89     35.10 o 
 -47   1   3      246.56      212.14     40.69 o 
 -45   1   3      196.51      254.75     39.77 o 
 -43   1   3      158.79      131.69     25.55 o 
 -41   1   3      319.62      356.67     28.31 o 
 -39   1   3       48.06       38.75     19.28 o 
 -37   1   3       18.67       17.99     16.10 o 
 -35   1   3      363.08      327.33     16.75 o 
 -33   1   3     1516.04     1533.52     30.30 o 
 -31   1   3      730.87      749.86     20.94 o 
 -29   1   3      122.66      139.02     11.45 o 
 -27   1   3     4047.79     3955.64     60.72 o 
 -25   1   3     2503.61     2593.67     33.26 o 
 -23   1   3     2497.29     2510.14     29.85 o 
 -21   1   3     6836.23     6813.08     62.69 o 
 -19   1   3    11715.94    11673.66     93.97 o 
 -17   1   3      674.29      626.16     11.40 o 
 -15   1   3     2132.66     2291.41     31.42 o 
 -13   1   3     3791.80     4050.38     34.86 o 
 -11   1   3       25.41       55.77      4.23 o 
  -9   1   3     6889.61     7206.90     64.36 o 
  -7   1   3     8962.17     8658.12     74.32 o 
  -5   1   3     1751.81     1857.44     17.71 o 
  -3   1   3    49895.34    52501.61    447.12 o 
  -1   1   3     2533.37     2825.80     26.01 o 
   1   1   3     6206.25     5899.99     54.08 o 
   3   1   3    15495.49    17436.41    169.84 o 
   5   1   3     5680.32     5391.98     68.95 o 
   7   1   3      655.59      733.25     13.91 o 
   9   1   3      630.28      817.71     13.27 o 
  11   1   3    36290.60    39880.73    407.67 o 
  13   1   3      339.88      401.40      7.71 o 
  15   1   3     7631.41     7822.26     60.88 o 
  17   1   3     1738.31     1798.44     19.71 o 
  19   1   3     5346.41     5382.33     50.42 o 
  21   1   3     6626.75     6459.01     67.33 o 
  23   1   3     5193.12     5172.92     77.03 o 
  25   1   3      113.87      117.46     13.31 o 
  27   1   3      125.23      159.13     15.39 o 
  29   1   3     2507.35     2595.45     49.79 o 
  31   1   3      320.52      329.49     20.53 o 
  33   1   3      290.40      296.13     21.04 o 
  35   1   3      204.38      181.70     20.14 o 
  37   1   3      371.54      373.94     24.87 o 
  39   1   3        6.38      -19.29     19.29 o 
  41   1   3       56.74       35.63     22.23 o 
  43   1   3      286.46      365.17     43.18 o 
  45   1   3       36.43       41.08     36.96 o 
  47   1   3       63.75       45.57     37.07 o 
 -48   2   3       39.88       24.10     35.94 o 
 -46   2   3      261.25      248.37     39.56 o 
 -44   2   3      523.45      619.70     77.44 o 
 -42   2   3      945.41     1050.72     42.13 o 
 -40   2   3        1.84       -0.80     19.98 o 
 -38   2   3     1044.84      905.80     45.79 o 
 -36   2   3      731.33      762.16     29.39 o 
 -34   2   3      397.21      388.05     20.00 o 
 -32   2   3     1399.89     1364.86     32.01 o 
 -30   2   3     5293.07     5353.58     71.90 o 
 -28   2   3     2872.72     2907.39     38.96 o 
 -26   2   3        5.79        3.99      8.25 o 
 -24   2   3      982.37      994.45     17.25 o 
 -22   2   3     1060.07     1064.27     17.20 o 
 -20   2   3     2377.77     2308.44     27.10 o 
 -18   2   3     7732.22     7506.22     62.41 o 
 -16   2   3    15690.63    16153.46    133.02 o 
 -14   2   3     2634.34     2519.65     24.18 o 
 -12   2   3        3.39       27.39      3.05 o 
 -10   2   3     1850.23     1798.53     20.66 o 
  -8   2   3      504.40      584.56      8.74 o 
  -6   2   3       45.99       19.99      4.12 o 
  -4   2   3     8219.33     8587.85     68.65 o 
  -2   2   3      692.49      788.69     10.16 o 
   0   2   3      722.15      897.11     10.72 o 
   2   2   3      624.62      733.06      9.56 o 
   4   2   3     6519.83     5886.50     65.63 o 
   6   2   3     5776.25     7038.81     72.40 o 
   8   2   3     4209.19     4148.93     41.16 o 
  10   2   3     5161.02     5201.98     51.07 o 
  12   2   3    13743.74    13839.41    108.49 o 
  14   2   3      171.11      222.17      8.94 o 
  16   2   3      475.19      492.31     14.84 o 
  18   2   3     4243.72     4256.72     43.72 o 
  20   2   3      931.02     1029.55     17.36 o 
  22   2   3     1034.35      974.40     21.00 o 
  24   2   3     1862.90     1730.51     32.54 o 
  26   2   3    10268.57     9765.41    121.62 o 
  28   2   3     1668.44     1571.21     32.97 o 
  30   2   3      363.40      315.72     19.89 o 
  32   2   3     2579.19     2515.26     51.07 o 
  34   2   3     1767.23     1721.21     43.12 o 
  36   2   3      253.75      244.02     21.95 o 
  38   2   3      837.14      772.81     43.38 o 
  40   2   3     2281.28     2366.08     55.47 o 
  42   2   3      126.11      112.15     27.84 o 
  44   2   3      271.06      334.19     44.18 o 
  46   2   3      387.04      416.78     47.05 o 
  48   2   3      222.63      225.79     43.53 o 
 -49   3   3       28.51      -14.29     32.45 o 
 -47   3   3      240.60      261.92     30.36 o 
 -45   3   3      461.80      493.43     34.05 o 
 -43   3   3       22.82       16.77     23.03 o 
 -41   3   3     1097.57     1107.54     42.21 o 
 -39   3   3     1507.44     1516.82     46.59 o 
 -37   3   3      107.67      120.37     18.73 o 
 -35   3   3     1290.19     1171.91     34.80 o 
 -33   3   3     3095.12     2957.69     46.40 o 
 -31   3   3     1503.79     1426.37     29.63 o 
 -29   3   3     2046.05     2004.22     34.57 o 
 -27   3   3     9274.60     8983.23    105.23 o 
 -25   3   3     1649.55     1592.20     28.19 o 
 -23   3   3      268.12      270.27     10.11 o 
 -21   3   3     4823.22     4689.70     49.30 o 
 -19   3   3     8928.49     8737.15     83.56 o 
 -17   3   3     3660.17     3864.53     37.35 o 
 -15   3   3     3971.83     4261.17     38.33 o 
 -13   3   3     3472.46     3437.58     33.08 o 
 -11   3   3     8416.51     7953.57     72.74 o 
  -9   3   3     3103.35     3458.66     30.72 o 
  -7   3   3    11621.00    11476.32     88.19 o 
  -5   3   3     2730.86     2308.99     21.22 o 
  -3   3   3    10211.11    10547.08     90.85 o 
  -1   3   3     1729.79     1918.84     17.92 o 
   1   3   3     6503.11     6146.68     53.09 o 
   3   3   3    37148.57    39806.55    321.40 o 
   5   3   3       11.58        0.08      3.10 o 
   7   3   3     5825.82     5890.97     52.11 o 
   9   3   3    13567.52    14033.19    110.85 o 
  11   3   3     4576.77     4615.04     37.54 o 
  13   3   3     4290.18     4146.16     34.09 o 
  15   3   3    17176.20    17253.96    134.32 o 
  17   3   3     4679.13     4545.54     44.13 o 
  19   3   3       32.32       25.11      6.12 o 
  21   3   3     5975.50     5574.61     58.71 o 
  23   3   3     3843.94     3786.76     49.46 o 
  25   3   3      679.59      692.98     21.72 o 
  27   3   3      147.29      142.73     14.01 o 
  29   3   3     4861.61     4870.86     70.22 o 
  31   3   3      950.14      890.00     27.80 o 
  33   3   3      117.89      120.83     18.88 o 
  35   3   3     1964.13     2111.58     57.00 o 
  37   3   3      975.45     1038.89     44.65 o 
  39   3   3       46.25       68.09     24.77 o 
  41   3   3      165.57      182.70     61.29 o 
  43   3   3      465.08      564.67     48.57 o 
  45   3   3      190.84      156.01     39.13 o 
  47   3   3        3.74      -28.53     34.85 o 
 -48   4   3        1.52      -31.09     31.09 o 
 -46   4   3       59.23       10.32     24.68 o 
 -44   4   3        8.13      -20.90     22.15 o 
 -42   4   3       68.62       33.48     22.97 o 
 -40   4   3        6.10      -19.13     20.10 o 
 -38   4   3       21.31       -4.03     17.11 o 
 -36   4   3      326.52      304.20     20.06 o 
 -34   4   3       60.98       52.29     14.66 o 
 -32   4   3      380.57      414.63     19.50 o 
 -30   4   3       38.84       46.18     11.78 o 
 -28   4   3     1025.27      926.67     22.98 o 
 -26   4   3      461.47      465.19     16.70 o 
 -24   4   3      408.13      432.32     18.15 o 
 -22   4   3     1748.37     1651.63     24.95 o 
 -20   4   3      216.53      221.33      9.43 o 
 -18   4   3     7012.11     6878.61     67.77 o 
 -16   4   3     2200.15     2292.68     27.44 o 
 -14   4   3     3278.01     3509.76     34.31 o 
 -12   4   3     3908.59     4062.80     34.80 o 
 -10   4   3     2676.77     2515.79     25.80 o 
  -8   4   3     6399.27     6554.47     50.43 o 
  -6   4   3      175.32      237.44      5.27 o 
  -4   4   3     7069.11     7510.02     57.37 o 
  -2   4   3    21297.64    21963.17    160.04 o 
   0   4   3     2488.79     2408.28     22.47 o 
   2   4   3      218.64      187.93      5.39 o 
   4   4   3      320.58      302.91      6.71 o 
   6   4   3      519.82      461.01      7.73 o 
   8   4   3      961.59      972.73     12.72 o 
  10   4   3     3016.21     3110.06     32.73 o 
  12   4   3     8156.77     8256.85     74.69 o 
  14   4   3     1395.01     1459.99     24.78 o 
  16   4   3     2674.74     2754.08     28.60 o 
  18   4   3      968.85      836.12     14.39 o 
  20   4   3     1919.57     1919.83     41.92 o 
  22   4   3     1548.59     1360.34     24.36 o 
  24   4   3     3574.08     3488.64     48.26 o 
  26   4   3      860.69      813.79     27.21 o 
  28   4   3      786.61      796.72     28.53 o 
  30   4   3      333.83      339.83     21.35 o 
  32   4   3       12.37       12.61     15.84 o 
  34   4   3        4.93        7.82     16.97 o 
  36   4   3       69.53       86.78     20.60 o 
  38   4   3      138.30       93.81     32.75 o 
  40   4   3      158.04      172.79     35.44 o 
  42   4   3       83.50       83.67     35.57 o 
  44   4   3       12.18       -7.62     33.37 o 
  46   4   3       22.80      -31.25     37.39 o 
 -47   5   3       15.19       -9.57     48.47 o 
 -45   5   3        0.37      -24.08     26.91 o 
 -43   5   3        1.56      -20.48     26.36 o 
 -41   5   3       15.47      -14.25     24.28 o 
 -39   5   3        6.26      -16.33     16.33 o 
 -37   5   3       14.90       -6.16     15.69 o 
 -35   5   3      386.47      389.24     21.39 o 
 -33   5   3      338.19      357.76     19.79 o 
 -31   5   3        9.01       -4.19     11.91 o 
 -29   5   3      594.14      532.63     18.73 o 
 -27   5   3       70.80       61.49     14.76 o 
 -25   5   3      327.72      321.61     14.32 o 
 -23   5   3     1342.93     1266.52     24.84 o 
 -21   5   3      934.29      878.26     20.11 o 
 -19   5   3       82.35       63.51      7.33 o 
 -17   5   3       35.66       62.35      6.84 o 
 -15   5   3     3226.89     2952.87     37.70 o 
 -13   5   3       99.64      117.58      8.09 o 
 -11   5   3      372.48      312.20      8.47 o 
  -9   5   3      854.68      937.66     13.34 o 
  -7   5   3      360.58      362.00      6.29 o 
  -5   5   3      768.95      970.57     11.57 o 
  -3   5   3     3275.42     3501.05     31.11 o 
  -1   5   3      933.20      986.83     11.92 o 
   1   5   3     3329.04     3565.18     31.73 o 
   3   5   3     1348.52     1611.63     22.84 o 
   5   5   3     2020.65     2031.89     22.58 o 
   7   5   3      292.74      330.18      8.34 o 
   9   5   3       69.62      104.02      5.40 o 
  11   5   3     1862.88     1835.06     19.92 o 
  13   5   3     1870.22     1876.10     22.65 o 
  15   5   3       15.04       28.87      6.13 o 
  17   5   3     3905.89     3818.50     52.11 o 
  19   5   3     1029.68      898.71     34.59 o 
  21   5   3      646.12      599.30     22.33 o 
  23   5   3      121.64      141.09     17.36 o 
  25   5   3       52.30       27.34     16.21 o 
  27   5   3      443.69      386.48     20.85 o 
  29   5   3      186.03      213.24     19.02 o 
  31   5   3       88.37      115.83     18.39 o 
  33   5   3      218.17      229.30     21.95 o 
  35   5   3      341.21      298.79     29.19 o 
  37   5   3       27.06        6.27     25.50 o 
  39   5   3        0.21       16.88     25.15 o 
  41   5   3       10.04      -29.74     29.74 o 
  43   5   3       24.23       40.91     34.22 o 
  45   5   3        0.76      -24.80     33.64 o 
 -46   6   3      149.99      102.08     52.16 o 
 -44   6   3      494.65      600.57     53.42 o 
 -42   6   3      277.01      334.70     30.55 o 
 -40   6   3        2.18      -16.61     21.49 o 
 -38   6   3      210.71      215.57     22.85 o 
 -36   6   3      385.77      390.69     36.36 o 
 -34   6   3      338.48      310.78     32.60 o 
 -32   6   3      274.79      264.40     20.63 o 
 -30   6   3      765.36      756.91     25.12 o 
 -28   6   3     1385.28     1385.15     36.24 o 
 -26   6   3        0.64       -1.35     11.32 o 
 -24   6   3     3310.00     3178.02     77.50 o 
 -22   6   3     2916.02     2762.52     47.79 o 
 -20   6   3      293.38      295.34     16.17 o 
 -18   6   3      808.38      778.85     20.53 o 
 -16   6   3      861.86      821.08     19.13 o 
 -14   6   3     1337.74     1252.66     18.29 o 
 -12   6   3      362.41      355.58      9.91 o 
 -10   6   3     2885.23     2967.45     31.88 o 
  -8   6   3      391.51      423.22     10.23 o 
  -6   6   3      132.81      140.17      7.98 o 
  -4   6   3     1732.59     1704.88     21.70 o 
  -2   6   3     4438.61     4687.15     47.21 o 
   0   6   3      341.57      332.49     13.15 o 
   2   6   3      642.87      661.44     14.82 o 
   4   6   3     1136.05     1075.14     16.60 o 
   6   6   3       29.92       33.47      5.63 o 
   8   6   3        7.32        4.10      5.13 o 
  10   6   3       81.51       64.64      6.73 o 
  12   6   3     1460.61     1313.90     18.60 o 
  14   6   3     1038.94      991.02     19.11 o 
  16   6   3        3.96       10.92      9.09 o 
  18   6   3     3479.29     3392.22     57.16 o 
  20   6   3     4833.65     4858.52     76.23 o 
  22   6   3      263.33      269.47     15.52 o 
  24   6   3      837.53      830.39     28.10 o 
  26   6   3     1362.30     1251.05     40.41 o 
  28   6   3      319.17      294.51     20.49 o 
  30   6   3       57.23       44.45     17.35 o 
  32   6   3     1987.55     2189.69     67.12 o 
  34   6   3     1251.67     1331.07     59.82 o 
  36   6   3        0.09        1.77     28.00 o 
  38   6   3      485.46      579.77    108.76 o 
  40   6   3      636.72      655.23     50.84 o 
  42   6   3      213.70      265.71     58.54 o 
  44   6   3       56.58       98.28     53.13 o 
 -43   7   3       14.42       29.72     27.87 o 
 -41   7   3      388.15      356.46     85.16 o 
 -39   7   3      696.36      760.83     43.81 o 
 -37   7   3        5.87       18.82     25.22 o 
 -35   7   3      493.78      517.27     27.21 o 
 -33   7   3      964.60      928.09     32.46 o 
 -31   7   3      320.34      283.71     23.05 o 
 -29   7   3      212.30      226.75     19.26 o 
 -27   7   3     1876.53     1752.30     40.56 o 
 -25   7   3     1944.57     1877.16     41.61 o 
 -23   7   3      146.75      136.79     18.89 o 
 -21   7   3     1533.61     1460.25     34.61 o 
 -19   7   3     3098.87     2891.15     52.39 o 
 -17   7   3      126.85      117.04     13.04 o 
 -15   7   3     1726.48     1744.34     29.18 o 
 -13   7   3     6073.72     5732.55     70.23 o 
 -11   7   3     3179.49     3201.15     43.46 o 
  -9   7   3      142.06      167.93      8.57 o 
  -7   7   3     1509.01     1507.30     22.48 o 
  -5   7   3      941.62      957.37     16.26 o 
  -3   7   3     1292.25     1282.37     19.14 o 
  -1   7   3      571.35      576.18     15.28 o 
   1   7   3     1800.86     1957.70     34.41 o 
   3   7   3     3906.08     4009.33     47.70 o 
   5   7   3       47.52       47.84      9.83 o 
   7   7   3     2121.82     2240.55     32.66 o 
   9   7   3     2552.36     2659.08     39.09 o 
  11   7   3     1529.85     1574.81     25.62 o 
  13   7   3      605.21      614.72     17.60 o 
  15   7   3     2327.50     2367.64     53.69 o 
  17   7   3     4013.45     3866.02     75.94 o 
  19   7   3      135.86      113.30     18.41 o 
  21   7   3     3394.47     3284.88     69.24 o 
  23   7   3     2041.98     1998.81     74.62 o 
  25   7   3      338.50      331.49     24.71 o 
  27   7   3     1630.04     1660.68     57.95 o 
  29   7   3     1631.82     1596.04     90.30 o 
  31   7   3      581.65      449.65     58.61 o 
  33   7   3       59.80      110.70     46.49 o 
  35   7   3      835.79      711.04     70.27 o 
  37   7   3      198.74      140.57     52.25 o 
  39   7   3        2.63       -4.92     48.56 o 
  41   7   3       77.28       99.92     55.87 o 
 -42   8   3      111.27       77.71     52.36 o 
 -40   8   3        6.65       19.57     27.28 o 
 -38   8   3       95.65       93.52     28.61 o 
 -36   8   3      493.23      404.31     34.33 o 
 -34   8   3        3.31        6.98     39.88 o 
 -32   8   3      249.99      255.69     29.88 o 
 -30   8   3      811.37      782.47     63.45 o 
 -28   8   3      455.81      440.48     32.04 o 
 -26   8   3       20.56       17.73     23.99 o 
 -24   8   3      754.76      751.22     27.68 o 
 -22   8   3     2774.05     2632.35     51.64 o 
 -20   8   3     1041.33      905.91     28.90 o 
 -18   8   3     1206.11     1196.49     31.78 o 
 -16   8   3     3910.43     3973.35     54.12 o 
 -14   8   3     3140.31     2936.36     42.88 o 
 -12   8   3      258.41      244.59     11.76 o 
 -10   8   3     6130.37     5959.15     67.96 o 
  -8   8   3     6396.50     6280.64     70.53 o 
  -6   8   3       92.94       88.09     10.75 o 
  -4   8   3     5055.82     5181.05     64.07 o 
  -2   8   3     9785.70     9881.70    113.12 o 
   0   8   3     5225.72     5354.58     81.29 o 
   2   8   3      710.06      718.32     42.16 o 
   4   8   3     5028.72     4969.79     69.78 o 
   6   8   3     5078.90     5081.33     71.15 o 
   8   8   3      169.34      104.01     11.89 o 
  10   8   3     4611.88     4492.70     64.86 o 
  12   8   3     6203.06     6081.35     79.25 o 
  14   8   3      961.90      987.88     32.67 o 
  16   8   3       79.51       84.61     18.20 o 
  18   8   3      802.79      845.49     37.44 o 
  20   8   3     1223.06     1318.80     42.68 o 
  22   8   3        2.13       39.22     18.84 o 
  24   8   3      634.02      605.19     32.09 o 
  26   8   3      974.89      929.48     50.50 o 
  28   8   3      670.99      661.78     64.91 o 
  30   8   3        2.97        8.88     41.06 o 
  32   8   3      220.99      128.52     49.07 o 
  34   8   3      342.60      344.51     59.24 o 
  36   8   3       19.83       39.12     48.55 o 
  38   8   3      439.65      495.69     49.93 o 
  40   8   3      359.27      351.09     37.50 o 
 -39   9   3        6.80      -16.80     46.49 o 
 -37   9   3        9.82       23.11     26.98 o 
 -35   9   3       19.75       34.48     25.84 o 
 -33   9   3      127.89      122.97     27.61 o 
 -31   9   3      126.27       84.18     29.04 o 
 -29   9   3       57.78       68.07     20.71 o 
 -27   9   3       71.27       51.76     17.61 o 
 -25   9   3       56.62       50.49     18.09 o 
 -23   9   3        0.23      -14.85     14.85 o 
 -21   9   3       55.57       62.23     18.18 o 
 -19   9   3       34.91       32.83     18.12 o 
 -17   9   3       93.69       86.61     12.07 o 
 -15   9   3      163.38      143.43     11.88 o 
 -13   9   3      143.33      141.50     11.52 o 
 -11   9   3      777.12      756.48     19.34 o 
  -9   9   3       60.25       71.96     12.72 o 
  -7   9   3       31.70       29.38      9.00 o 
  -5   9   3      708.46      716.53     19.42 o 
  -3   9   3      533.86      489.35     16.28 o 
  -1   9   3      110.89      115.61     13.18 o 
   1   9   3     1900.14     1883.14     43.84 o 
   3   9   3      649.19      699.90     25.35 o 
   5   9   3     1004.74      989.40     26.68 o 
   7   9   3      340.26      407.33     18.21 o 
   9   9   3     1526.57     1493.12     32.57 o 
  11   9   3        6.04        1.73     10.11 o 
  13   9   3      890.68      852.79     28.14 o 
  15   9   3      248.61      235.63     18.23 o 
  17   9   3      120.76      162.54     22.18 o 
  19   9   3      394.05      341.84     26.75 o 
  21   9   3      699.93      706.17     46.84 o 
  23   9   3       49.52       40.53     28.44 o 
  25   9   3      112.94       58.97     39.39 o 
  27   9   3      168.92      128.36     47.79 o 
  29   9   3       38.37       28.21     44.13 o 
  31   9   3       92.77      116.83     49.00 o 
  33   9   3        2.20       15.07     46.20 o 
  35   9   3       62.01       62.43     37.78 o 
  37   9   3       10.90        5.85     33.24 o 
 -36  10   3      198.89       90.47     49.58 o 
 -34  10   3        7.47      -30.93     30.93 o 
 -32  10   3       46.34       48.44     25.84 o 
 -30  10   3       28.83       16.00     24.48 o 
 -28  10   3        4.23       -9.36     23.05 o 
 -26  10   3      153.88      150.02     26.77 o 
 -24  10   3      326.77      324.34     27.01 o 
 -22  10   3       14.73       27.74     18.43 o 
 -20  10   3       51.12       47.18     14.96 o 
 -18  10   3       13.99        1.54     13.28 o 
 -16  10   3       10.04      -10.73     10.73 o 
 -14  10   3        3.35        2.00     10.52 o 
 -12  10   3       73.11       67.51     11.45 o 
 -10  10   3      338.98      334.50     15.10 o 
  -8  10   3       55.10       62.92     10.83 o 
  -6  10   3        8.85        6.89      9.98 o 
  -4  10   3       35.28       36.05     10.60 o 
  -2  10   3      137.95      134.99     12.18 o 
   0  10   3       52.73       28.32     13.12 o 
   2  10   3       53.75       52.41     14.28 o 
   4  10   3      133.61      132.15     13.69 o 
   6  10   3       77.47       36.80     13.72 o 
   8  10   3       18.33       18.10     20.64 o 
  10  10   3       19.87       23.48     13.50 o 
  12  10   3       69.36       81.51     16.25 o 
  14  10   3       34.70       16.33     15.16 o 
  16  10   3       35.13       65.37     21.98 o 
  18  10   3       10.64        5.03     26.83 o 
  20  10   3       34.80       24.40     28.59 o 
  22  10   3        1.89       11.66     29.37 o 
  24  10   3        2.09      -19.07     28.77 o 
  26  10   3        1.54      -21.38     28.88 o 
  28  10   3      173.24      150.28     51.69 o 
  30  10   3        7.31       -0.51     45.83 o 
  32  10   3       98.04      135.75     52.69 o 
  34  10   3      118.50      157.60     56.60 o 
 -33  11   3      338.61      227.45     55.86 o 
 -31  11   3       41.09       54.67     26.20 o 
 -29  11   3       48.85       36.60     22.56 o 
 -27  11   3      534.14      496.85     39.29 o 
 -25  11   3      747.62      747.43     36.05 o 
 -23  11   3       84.52       81.91     22.22 o 
 -21  11   3      557.35      577.19     33.98 o 
 -19  11   3      148.23      129.41     18.00 o 
 -17  11   3       68.28       79.26     13.67 o 
 -15  11   3       89.20       71.80     13.10 o 
 -13  11   3      363.88      358.32     17.02 o 
 -11  11   3      386.28      339.62     16.68 o 
  -9  11   3      114.60      107.40     13.04 o 
  -7  11   3       19.12       25.03     11.58 o 
  -5  11   3      592.45      592.39     20.61 o 
  -3  11   3        3.26       -6.29     11.34 o 
  -1  11   3      292.42      276.49     15.83 o 
   1  11   3      471.30      483.66     18.99 o 
   3  11   3      735.07      720.04     34.67 o 
   5  11   3        2.66        2.23     13.14 o 
   7  11   3      209.37      233.42     17.39 o 
   9  11   3      952.31      976.95     28.34 o 
  11  11   3        2.39      -15.98     16.18 o 
  13  11   3      590.96      585.69     29.08 o 
  15  11   3      524.05      497.89     30.64 o 
  17  11   3      595.00      509.22     43.28 o 
  19  11   3       13.16      -18.52     28.35 o 
  21  11   3      812.91      677.41     68.36 o 
  23  11   3      542.05      555.83     65.31 o 
  25  11   3        4.51      -40.65     40.65 o 
  27  11   3      398.20      433.09     64.51 o 
  29  11   3      222.70      163.92     55.81 o 
  31  11   3       77.74       31.29     50.95 o 
 -28  12   3      204.33      157.08     36.44 o 
 -26  12   3       24.08        3.57     21.70 o 
 -24  12   3      351.07      283.76     27.78 o 
 -22  12   3      871.83      854.73     70.47 o 
 -20  12   3      409.62      385.93     30.00 o 
 -18  12   3      169.84      172.65     40.96 o 
 -16  12   3     1188.46     1231.26     35.90 o 
 -14  12   3      948.18      929.56     41.76 o 
 -12  12   3      116.59      127.51     18.29 o 
 -10  12   3     1782.66     1853.73     36.64 o 
  -8  12   3     1794.14     1864.46     40.96 o 
  -6  12   3      172.68      169.87     17.50 o 
  -4  12   3      752.71      779.53     32.26 o 
  -2  12   3     1638.84     1661.71     34.48 o 
   0  12   3      480.38      511.44     23.35 o 
   2  12   3      147.49      133.07     14.37 o 
   4  12   3     1820.54     1874.55     39.61 o 
   6  12   3     1007.17     1137.59     34.68 o 
   8  12   3        2.59      -14.21     14.21 o 
  10  12   3      150.35      131.32     19.87 o 
  12  12   3      694.01      684.82     36.53 o 
  14  12   3      297.32      368.92     33.44 o 
  16  12   3       73.28       64.12     43.48 o 
  18  12   3      840.18      873.79     76.40 o 
  20  12   3      527.29      645.08     69.81 o 
  22  12   3       13.91        6.05     45.57 o 
  24  12   3       47.99       69.96     48.38 o 
  26  12   3      312.04      219.27     57.74 o 
  28  12   3       65.10       65.05     52.13 o 
 -23  13   3       29.93       -2.06     45.12 o 
 -21  13   3       18.03       11.03     22.79 o 
 -19  13   3      411.39      442.66     62.93 o 
 -17  13   3      160.79      163.23     25.55 o 
 -15  13   3       15.50        8.66     17.12 o 
 -13  13   3      362.66      351.01     23.97 o 
 -11  13   3      335.33      366.82     23.87 o 
  -9  13   3        6.77       -0.36     17.35 o 
  -7  13   3      153.65      163.54     19.39 o 
  -5  13   3      566.47      603.36     27.03 o 
  -3  13   3      132.53      107.37     18.71 o 
  -1  13   3       74.64       34.29     15.80 o 
   1  13   3      325.34      334.09     22.52 o 
   3  13   3      243.23      228.90     20.79 o 
   5  13   3        0.93      -12.97     16.54 o 
   7  13   3      421.13      465.90     36.65 o 
   9  13   3      775.60      823.43    122.79 o 
  11  13   3      161.67      122.67     57.94 o 
  13  13   3      270.79      269.24     46.03 o 
  15  13   3      448.14      432.14     45.36 o 
  17  13   3       48.25       75.17     33.48 o 
  19  13   3       84.82      120.30     36.72 o 
  21  13   3      239.74      181.55     56.10 o 
 -16  14   3       43.39       61.36     33.37 o 
 -14  14   3      106.41      100.99     34.39 o 
 -12  14   3       24.45       16.18     17.27 o 
 -10  14   3       11.36       19.68     17.55 o 
  -8  14   3       41.90       27.42     18.60 o 
  -6  14   3       38.60       15.14     18.24 o 
  -4  14   3       16.35       -1.39     16.71 o 
  -2  14   3      366.16      380.39     23.16 o 
   0  14   3      181.08      189.62     20.45 o 
   2  14   3       38.98       70.40     18.69 o 
   4  14   3      129.33      100.36     26.26 o 
   6  14   3       33.88       30.81     19.94 o 
   8  14   3        2.71      -19.79     20.46 o 
  10  14   3      178.79      167.86     31.22 o 
  12  14   3      105.43       62.66     47.81 o 
  14  14   3        4.65       28.12     46.58 o 
 -50   0   4       21.35       15.61     49.24 o 
 -48   0   4       97.01       58.20     53.28 o 
 -46   0   4       23.90       -9.60     46.02 o 
 -44   0   4      295.32      269.95     55.89 o 
 -42   0   4     1307.93     1393.57     90.50 o 
 -40   0   4        8.44       23.05     40.07 o 
 -38   0   4      245.23      205.98     56.43 o 
 -36   0   4     1685.05     1755.87     49.17 o 
 -34   0   4     2046.30     2229.37     54.22 o 
 -32   0   4       72.62       93.34     17.69 o 
 -30   0   4      765.08      715.01     29.14 o 
 -28   0   4     8615.60     8559.48    141.66 o 
 -26   0   4      964.83     1163.67     30.29 o 
 -24   0   4      906.67      933.59     28.26 o 
 -22   0   4    10780.42    10598.20    134.07 o 
 -20   0   4    22283.22    22686.91    252.62 o 
 -18   0   4       10.60       35.55     10.98 o 
 -16   0   4    18702.27    18552.72    388.95 o 
 -14   0   4   102800.67   101884.87   1229.91 o 
 -12   0   4    16644.53    16459.21    181.89 o 
 -10   0   4    19051.09    20942.91    234.69 o 
  -8   0   4    11186.97     9790.68    111.95 o 
  -6   0   4     8511.81     7319.79     93.66 o 
  -4   0   4     5621.07     5413.47    133.38 o 
  -2   0   4    92671.58    89373.95   4337.08 o 
   0   0   4   129746.97   129379.65   2293.63 o 
   2   0   4    18565.00    19070.82    264.74 o 
   4   0   4     4062.19     4448.58     74.78 o 
   6   0   4     4650.74     4485.72     64.74 o 
   8   0   4     6645.02     5467.16    245.13 o 
  10   0   4     2878.23     2939.67     55.05 o 
  12   0   4    13401.13    13119.35    179.55 o 
  14   0   4     4207.96     3882.55     60.66 o 
  16   0   4     4027.69     3696.40     57.90 o 
  18   0   4       51.84       44.39      9.22 o 
  20   0   4     1672.88     1619.12     34.30 o 
  22   0   4     3186.14     3312.68     63.45 o 
  24   0   4      713.02      512.49     45.17 o 
  26   0   4     1897.39     1729.98     53.37 o 
  28   0   4     5428.49     5397.96    119.05 o 
  30   0   4      465.86      466.37     32.32 o 
  32   0   4     1037.15      949.11     53.47 o 
  34   0   4      121.16      117.63     26.55 o 
  36   0   4       15.20        1.17     26.18 o 
  38   0   4      946.52     1005.83     56.18 o 
  40   0   4      482.94      496.81     42.80 o 
  42   0   4      299.46      286.62     38.43 o 
  44   0   4       32.71       59.49     34.28 o 
  46   0   4      138.01      128.16     37.28 o 
  48   0   4        7.35        4.91     49.05 o 
 -49   1   4        0.95      -28.63     32.59 o 
 -47   1   4      170.13      213.37     39.50 o 
 -45   1   4      398.59      522.46     46.64 o 
 -43   1   4      144.29       96.96     33.67 o 
 -41   1   4        2.66       -9.07     20.56 o 
 -39   1   4      304.10      336.75     24.41 o 
 -37   1   4      301.26      350.88     21.65 o 
 -35   1   4       22.63       20.69     14.79 o 
 -33   1   4      591.51      560.19     22.31 o 
 -31   1   4     3806.34     3789.82     77.28 o 
 -29   1   4      598.16      552.19     28.41 o 
 -27   1   4       17.62        9.72      6.90 o 
 -25   1   4     1919.09     1817.70     29.02 o 
 -23   1   4     7299.40     7131.56     74.00 o 
 -21   1   4      656.44      713.26     12.50 o 
 -19   1   4     2053.59     2109.83     21.98 o 
 -17   1   4    15551.58    14758.73    122.20 o 
 -15   1   4     5382.29     5422.78     50.81 o 
 -13   1   4     1039.27      921.34     13.95 o 
 -11   1   4    12554.01    12302.26    102.36 o 
  -9   1   4    25866.75    25622.00    186.19 o 
  -7   1   4        6.89       10.94      2.44 o 
  -5   1   4    22795.88    23855.39    209.68 o 
  -3   1   4    62743.76    61941.91    488.57 o 
  -1   1   4     6568.59     7149.48     68.04 o 
   1   1   4    14400.53    14531.20    130.15 o 
   3   1   4      253.90      164.13      4.87 o 
   5   1   4      860.52      616.45     11.25 o 
   7   1   4     1478.06     1471.31     19.17 o 
   9   1   4    35875.38    37682.20    385.11 o 
  11   1   4    19084.17    19240.25    172.05 o 
  13   1   4       71.54       26.18      4.47 o 
  15   1   4     2148.77     2072.43     22.19 o 
  17   1   4     3419.04     3414.12     34.38 o 
  19   1   4       29.89       37.23      6.57 o 
  21   1   4     1013.66     1128.61     20.45 o 
  23   1   4     1688.51     1807.21     33.41 o 
  25   1   4     4900.17     4866.41     80.24 o 
  27   1   4       38.44       34.42     13.48 o 
  29   1   4     1124.26     1150.40     32.97 o 
  31   1   4      404.92      434.90     22.95 o 
  33   1   4      461.98      494.90     25.49 o 
  35   1   4        1.55      -12.33     16.49 o 
  37   1   4      648.63      646.44     36.02 o 
  39   1   4     1748.70     1830.20     68.38 o 
  41   1   4      231.18      253.68     26.33 o 
  43   1   4      126.11      120.21     25.04 o 
  45   1   4       71.34       52.01     24.76 o 
  47   1   4       62.28       62.21     30.15 o 
 -48   2   4        3.88      -30.92     30.92 o 
 -46   2   4        4.42       16.64     33.63 o 
 -44   2   4        3.95      -19.79     22.06 o 
 -42   2   4       27.84        8.57     21.51 o 
 -40   2   4       80.43       68.66     21.38 o 
 -38   2   4       21.27       26.21     24.03 o 
 -36   2   4       54.46       57.09     15.91 o 
 -34   2   4      206.63      207.25     18.73 o 
 -32   2   4      891.02      939.29     27.70 o 
 -30   2   4      420.90      433.28     19.02 o 
 -28   2   4      438.71      474.59     17.05 o 
 -26   2   4        9.01       11.17      7.85 o 
 -24   2   4     1434.14     1370.93     22.58 o 
 -22   2   4     2140.51     2208.71     29.66 o 
 -20   2   4       26.01       35.66      6.32 o 
 -18   2   4      101.71      146.94      6.45 o 
 -16   2   4      102.01       96.57      5.16 o 
 -14   2   4       23.44       47.37      4.01 o 
 -12   2   4      724.50      730.21      9.80 o 
 -10   2   4      121.07      124.28      4.43 o 
  -8   2   4     1476.72     1669.96     16.61 o 
  -6   2   4       55.56       57.72      2.91 o 
  -4   2   4     7643.14     8357.07     64.34 o 
  -2   2   4     1234.41     1344.23     14.09 o 
   0   2   4     1239.51     1197.16     12.99 o 
   2   2   4      411.40      547.07      7.78 o 
   4   2   4        1.49        5.66      2.45 o 
   6   2   4     2181.31     2274.80     24.67 o 
   8   2   4     3363.59     3424.45     33.10 o 
  10   2   4      319.54      358.56      8.18 o 
  12   2   4      772.78      744.48     12.74 o 
  14   2   4     2598.64     2613.51     25.53 o 
  16   2   4      131.84      141.51      8.41 o 
  18   2   4     5694.32     5747.69     53.70 o 
  20   2   4     3553.63     3464.08     38.54 o 
  22   2   4      239.52      258.72     12.49 o 
  24   2   4      117.08      128.86     11.42 o 
  26   2   4      212.23      186.04     14.58 o 
  28   2   4        4.66       -8.88     13.16 o 
  30   2   4        9.95        8.40     14.67 o 
  32   2   4        0.48      -15.33     15.33 o 
  34   2   4      100.93       85.62     18.83 o 
  36   2   4        3.06      -17.86     17.86 o 
  38   2   4       65.45       62.58     21.32 o 
  40   2   4      159.64      194.17     24.67 o 
  42   2   4        2.31      -21.37     21.37 o 
  44   2   4       45.51       36.96     28.64 o 
  46   2   4       14.12       34.14     36.95 o 
 -49   3   4        0.12      -16.76     32.83 o 
 -47   3   4        9.08      -11.57     60.24 o 
 -45   3   4       79.37       82.12     31.84 o 
 -43   3   4        0.21      -11.82     26.31 o 
 -41   3   4      133.11      119.78     36.37 o 
 -39   3   4      421.54      474.10     39.52 o 
 -37   3   4      135.60      147.56     19.67 o 
 -35   3   4      365.61      357.68     20.65 o 
 -33   3   4       83.48       77.09     13.76 o 
 -31   3   4     1257.04     1352.34     29.29 o 
 -29   3   4       14.10        0.84     10.90 o 
 -27   3   4      634.07      619.69     18.98 o 
 -25   3   4      950.06      950.73     22.15 o 
 -23   3   4      567.40      552.38     16.03 o 
 -21   3   4      389.95      411.59     11.80 o 
 -19   3   4      124.13      138.04      7.83 o 
 -17   3   4     4625.13     4237.41     40.51 o 
 -15   3   4      257.86      231.18      6.84 o 
 -13   3   4     1726.12     1672.40     20.07 o 
 -11   3   4     1620.54     1334.12     16.67 o 
  -9   3   4     6963.02     6508.00     63.27 o 
  -7   3   4       22.80       36.50      3.88 o 
  -5   3   4     4895.75     4821.11     39.38 o 
  -3   3   4     1001.60      903.59     10.95 o 
  -1   3   4     2709.67     3030.38     26.25 o 
   1   3   4    17325.44    18890.95    146.67 o 
   3   3   4     5365.13     5287.87     44.81 o 
   5   3   4      488.45      555.30     12.43 o 
   7   3   4     1330.33     1409.35     17.06 o 
   9   3   4      318.30      354.36      9.71 o 
  11   3   4     1455.51     1506.53     16.56 o 
  13   3   4     1031.46     1144.15     14.35 o 
  15   3   4     5335.38     5125.34     46.85 o 
  17   3   4     1450.83     1494.67     19.05 o 
  19   3   4     1356.22     1318.46     19.18 o 
  21   3   4     2473.84     2292.60     32.40 o 
  23   3   4      138.02      112.28     10.97 o 
  25   3   4     1362.81     1212.92     28.55 o 
  27   3   4       73.21       60.36     12.97 o 
  29   3   4      213.92      176.68     15.74 o 
  31   3   4      103.94       94.72     15.66 o 
  33   3   4       64.65       37.25     17.22 o 
  35   3   4       87.82       85.88     21.96 o 
  37   3   4       96.00       98.31     21.05 o 
  39   3   4      380.30      418.88     32.87 o 
  41   3   4       17.67      -10.45     24.55 o 
  43   3   4       90.72       34.33     34.61 o 
  45   3   4        4.42      -16.92     47.20 o 
  47   3   4       75.68       85.72     38.92 o 
 -48   4   4       15.67       25.61     34.03 o 
 -46   4   4       13.87       -2.41     23.80 o 
 -44   4   4        7.00       10.22     24.00 o 
 -42   4   4      263.14      310.86     28.50 o 
 -40   4   4       60.92       64.07     20.28 o 
 -38   4   4       16.63        9.91     17.94 o 
 -36   4   4      412.74      445.46     22.80 o 
 -34   4   4     1460.03     1507.49     32.62 o 
 -32   4   4      296.32      336.11     17.98 o 
 -30   4   4     1202.30     1123.35     26.48 o 
 -28   4   4     7307.02     7297.72     89.29 o 
 -26   4   4     2450.60     2493.80     38.97 o 
 -24   4   4      860.21      830.12     20.93 o 
 -22   4   4     5759.59     5640.08     58.73 o 
 -20   4   4     9161.01     8969.10     86.75 o 
 -18   4   4       90.88       60.36      7.00 o 
 -16   4   4     6706.75     6625.51     83.83 o 
 -14   4   4    20642.95    21511.31    177.08 o 
 -12   4   4     8744.16     8918.70     75.51 o 
 -10   4   4     4399.28     4567.22     37.12 o 
  -8   4   4     9940.95     9515.04     70.16 o 
  -6   4   4    25986.86    25798.16    198.07 o 
  -4   4   4       21.46       20.59      3.90 o 
  -2   4   4     7104.11     7076.38     55.55 o 
   0   4   4    25703.88    26551.27    189.97 o 
   2   4   4     6620.52     6792.15     52.18 o 
   4   4   4       21.17       21.57      3.42 o 
   6   4   4     3468.56     3340.24     30.79 o 
   8   4   4    10921.33    11113.81     86.81 o 
  10   4   4      141.09      130.60      6.66 o 
  12   4   4     5479.00     5402.75     46.14 o 
  14   4   4    16599.80    16648.30    143.80 o 
  16   4   4     1461.17     1414.31     18.77 o 
  18   4   4      428.17      452.75     19.04 o 
  20   4   4     2273.87     2155.38     29.18 o 
  22   4   4      476.07      515.93     16.64 o 
  24   4   4      209.52      165.90     14.20 o 
  26   4   4     1062.23     1039.80     27.59 o 
  28   4   4     1257.20     1341.48     32.17 o 
  30   4   4       49.88       56.60     14.80 o 
  32   4   4      225.29      260.88     21.73 o 
  34   4   4      129.49       98.10     19.57 o 
  36   4   4      226.98      211.64     26.43 o 
  38   4   4        0.80      -14.00     23.39 o 
  40   4   4      184.17      249.11     39.12 o 
  42   4   4       93.68      191.92     38.65 o 
  44   4   4       46.70       65.45     35.87 o 
  46   4   4       36.38       34.35     37.51 o 
 -47   5   4      322.67      397.30     65.18 o 
 -45   5   4      431.49      494.15     47.76 o 
 -43   5   4       38.11       35.89     28.03 o 
 -41   5   4       88.56       83.54     27.71 o 
 -39   5   4      485.48      445.75     27.38 o 
 -37   5   4      445.35      455.29     23.28 o 
 -35   5   4      221.38      183.08     18.15 o 
 -33   5   4     1712.11     1760.18     35.05 o 
 -31   5   4     1105.24     1089.51     27.11 o 
 -29   5   4      284.96      299.20     15.81 o 
 -27   5   4       21.85       14.67     13.92 o 
 -25   5   4     2087.51     2055.05     34.43 o 
 -23   5   4     5105.75     4958.44     63.28 o 
 -21   5   4      172.21      168.52     10.98 o 
 -19   5   4     6477.86     6572.86     66.46 o 
 -17   5   4    13509.88    13232.90    129.63 o 
 -15   5   4     5673.48     5400.75     57.75 o 
 -13   5   4     1575.64     1455.77     32.20 o 
 -11   5   4    13125.85    13085.33    122.21 o 
  -9   5   4     6437.21     6556.50     51.96 o 
  -7   5   4      874.99      837.31     10.54 o 
  -5   5   4    11292.26    11384.73     85.09 o 
  -3   5   4    28636.61    29543.66    218.86 o 
  -1   5   4     4034.92     4010.65     32.99 o 
   1   5   4     7500.04     7940.79     61.20 o 
   3   5   4    13885.16    14001.95    109.75 o 
   5   5   4     4568.21     4555.49     41.12 o 
   7   5   4     2968.03     2976.47     30.27 o 
   9   5   4    18397.80    18722.04    141.62 o 
  11   5   4     3854.19     3752.43     38.51 o 
  13   5   4      470.71      417.93     10.71 o 
  15   5   4      927.58      970.38     19.95 o 
  17   5   4     1840.23     1841.79     29.88 o 
  19   5   4     1001.71     1105.40     31.78 o 
  21   5   4      357.82      350.72     16.07 o 
  23   5   4     3008.10     3063.78     82.83 o 
  25   5   4     1225.79     1241.75     33.14 o 
  27   5   4      125.73      174.81     17.70 o 
  29   5   4      280.28      217.18     25.08 o 
  31   5   4     1388.97     1401.63     39.43 o 
  33   5   4      147.93      160.59     21.18 o 
  35   5   4       75.19       63.69     20.60 o 
  37   5   4      432.79      322.49     31.88 o 
  39   5   4      422.82      519.37     45.16 o 
  41   5   4       59.96       92.07     57.23 o 
  43   5   4      139.80      117.91     37.77 o 
  45   5   4      364.43      363.79     45.66 o 
 -44   6   4       27.30       -2.95     38.32 o 
 -42   6   4      208.65      178.17     26.74 o 
 -40   6   4      381.06      434.56     31.21 o 
 -38   6   4       78.12       82.25     22.64 o 
 -36   6   4      335.07      372.77     24.52 o 
 -34   6   4      297.72      293.65     22.62 o 
 -32   6   4      161.36      183.51     17.20 o 
 -30   6   4      364.74      365.78     19.80 o 
 -28   6   4      544.42      542.32     21.42 o 
 -26   6   4      506.33      461.22     19.04 o 
 -24   6   4        5.62        4.63     10.93 o 
 -22   6   4     3069.18     2871.14     46.89 o 
 -20   6   4      381.01      447.09     25.46 o 
 -18   6   4      379.06      356.30     16.95 o 
 -16   6   4      190.02      210.48     11.64 o 
 -14   6   4     3074.57     2915.39     32.63 o 
 -12   6   4      589.06      641.09     12.98 o 
 -10   6   4       13.95       11.02      4.95 o 
  -8   6   4     9502.44     9531.02     78.78 o 
  -6   6   4      381.46      382.33      9.61 o 
  -4   6   4        7.72        3.06      6.05 o 
  -2   6   4      130.56      119.49      6.42 o 
   0   6   4     2715.70     2980.30     36.34 o 
   2   6   4      140.70      171.62      7.44 o 
   4   6   4     1549.97     1484.81     20.09 o 
   6   6   4     5473.10     5642.80     54.76 o 
   8   6   4     2116.35     2183.88     27.98 o 
  10   6   4      711.23      841.30     15.16 o 
  12   6   4       41.97       59.81      6.69 o 
  14   6   4      763.37      804.28     19.18 o 
  16   6   4     2822.84     2823.56     44.23 o 
  18   6   4     2167.45     2202.77     38.21 o 
  20   6   4     3302.17     3279.96     53.03 o 
  22   6   4     1535.52     1573.01     42.15 o 
  24   6   4       15.88       -3.95      7.74 o 
  26   6   4      965.27      929.16     30.83 o 
  28   6   4     1229.96     1226.71     35.48 o 
  30   6   4      443.69      492.64     31.77 o 
  32   6   4      565.89      594.05     28.48 o 
  34   6   4     1412.70     1479.11     77.19 o 
  36   6   4      145.14       96.70     32.87 o 
  38   6   4      109.70       58.08     32.86 o 
  40   6   4      331.50      369.81     53.47 o 
 -43   7   4        3.24        2.29     53.03 o 
 -41   7   4       32.20        9.48     23.13 o 
 -39   7   4       30.13       30.53     23.28 o 
 -37   7   4       19.56       22.98     20.95 o 
 -35   7   4       29.23       31.06     18.87 o 
 -33   7   4      175.54      145.71     19.90 o 
 -31   7   4      155.08      136.89     16.96 o 
 -29   7   4        0.78      -13.43     13.43 o 
 -27   7   4       42.00       40.32     13.68 o 
 -25   7   4        9.31       -2.17     13.53 o 
 -23   7   4       36.94       23.22      9.25 o 
 -21   7   4      243.67      263.79     17.55 o 
 -19   7   4     1215.01     1169.46     30.68 o 
 -17   7   4       24.96       12.01     11.30 o 
 -15   7   4       45.62       16.33      8.47 o 
 -13   7   4      426.89      436.65     13.63 o 
 -11   7   4       60.04       27.99      7.28 o 
  -9   7   4       32.82       54.52      6.96 o 
  -7   7   4        1.66       -3.21      5.76 o 
  -5   7   4     1871.43     1791.33     28.92 o 
  -3   7   4      588.18      556.02     14.56 o 
  -1   7   4      989.55     1027.07     20.63 o 
   1   7   4     1188.89     1095.04     23.17 o 
   3   7   4     1091.14     1079.39     26.62 o 
   5   7   4      347.06      349.01     12.77 o 
   7   7   4      548.69      601.53     17.86 o 
   9   7   4      726.45      662.19     28.24 o 
  11   7   4      998.17     1035.06     29.23 o 
  13   7   4     2512.71     2392.10     44.60 o 
  15   7   4       46.58       27.29     15.01 o 
  17   7   4      104.24      108.82     18.26 o 
  19   7   4       11.04        8.51     15.82 o 
  21   7   4       26.14       25.01     17.10 o 
  23   7   4      132.85      117.48     20.55 o 
  25   7   4       39.93       24.81     25.50 o 
  27   7   4       97.43       69.77     26.30 o 
  29   7   4        0.40      -24.23     24.90 o 
  31   7   4        0.29       14.92     40.87 o 
  33   7   4       14.06      -34.09     40.61 o 
  35   7   4       82.83       39.27     47.30 o 
  37   7   4       64.85      104.84     50.04 o 
  39   7   4       53.84       37.64     49.02 o 
  41   7   4       23.18       14.33     52.37 o 
 -42   8   4       39.40      -11.64     48.83 o 
 -40   8   4       76.28       54.14     27.19 o 
 -38   8   4        0.30      -18.17     24.98 o 
 -36   8   4      105.42      100.52     28.36 o 
 -34   8   4      218.48      227.89     30.56 o 
 -32   8   4        0.29        2.54     19.52 o 
 -30   8   4      120.43      116.37     23.32 o 
 -28   8   4      621.81      606.11     35.29 o 
 -26   8   4      309.06      277.72     20.73 o 
 -24   8   4       16.34        0.92     15.02 o 
 -22   8   4      806.91      762.62     28.49 o 
 -20   8   4     1916.11     1888.31     41.77 o 
 -18   8   4      247.61      266.16     17.90 o 
 -16   8   4      524.69      457.98     15.34 o 
 -14   8   4     1561.45     1468.81     25.91 o 
 -12   8   4      465.41      483.98     19.81 o 
 -10   8   4        4.81        1.96      7.86 o 
  -8   8   4     6386.52     6006.03     68.21 o 
  -6   8   4     4960.09     4911.30     70.24 o 
  -4   8   4       15.59       12.34     11.31 o 
  -2   8   4      771.44      737.16     22.24 o 
   0   8   4      622.56      615.72     20.37 o 
   2   8   4      162.53      176.06     15.07 o 
   4   8   4      842.94      871.81     23.99 o 
   6   8   4     1260.88     1247.38     28.34 o 
   8   8   4      751.55      720.90     22.30 o 
  10   8   4       33.99       47.65     11.41 o 
  12   8   4      130.23      122.86     14.65 o 
  14   8   4      405.26      459.63     20.40 o 
  16   8   4      182.44      161.92     28.05 o 
  18   8   4      178.49      165.97     21.05 o 
  20   8   4       59.39       82.98     35.59 o 
  22   8   4      580.80      634.72     31.78 o 
  24   8   4       49.09       71.98     21.08 o 
  26   8   4      103.67      134.43     29.39 o 
  28   8   4       69.36       56.76     42.37 o 
  30   8   4        0.71        8.48     41.26 o 
  32   8   4       68.87       48.20     47.48 o 
  34   8   4      118.23      128.15     51.54 o 
  36   8   4      145.81      101.32     52.42 o 
  38   8   4       16.97        8.79     49.98 o 
  40   8   4       16.59      -18.64     50.62 o 
 -39   9   4      262.80      232.58     57.20 o 
 -37   9   4       87.54       71.54     28.59 o 
 -35   9   4       28.80        4.46     26.17 o 
 -33   9   4      374.00      380.58     34.30 o 
 -31   9   4      560.06      538.47     47.95 o 
 -29   9   4       99.32      126.51     26.31 o 
 -27   9   4      238.85      169.21     24.01 o 
 -25   9   4     1578.91     1608.68     44.23 o 
 -23   9   4      380.27      358.78     22.47 o 
 -21   9   4      310.41      283.41     26.11 o 
 -19   9   4     1922.61     1895.86     39.01 o 
 -17   9   4     2331.64     2315.27     38.28 o 
 -15   9   4      976.35      925.89     22.21 o 
 -13   9   4      323.01      322.33     15.02 o 
 -11   9   4     3978.18     3815.90     49.24 o 
  -9   9   4     2915.99     2706.47     38.32 o 
  -7   9   4      241.97      242.54     12.26 o 
  -5   9   4     4049.61     4008.02     62.12 o 
  -3   9   4     2190.16     2121.58     50.67 o 
  -1   9   4      379.59      354.74     17.62 o 
   1   9   4     1604.24     1583.80     38.54 o 
   3   9   4     5294.54     5266.64     75.66 o 
   5   9   4     2378.52     2280.42     41.90 o 
   7   9   4      215.89      226.54     16.20 o 
   9   9   4     1650.54     1614.34     34.80 o 
  11   9   4      452.52      511.27     22.79 o 
  13   9   4       35.03        7.74     14.11 o 
  15   9   4     1176.27     1103.22     58.70 o 
  17   9   4     1629.88     1642.55     49.02 o 
  19   9   4      205.55      179.46     24.20 o 
  21   9   4      311.66      328.97     27.55 o 
  23   9   4      569.03      592.94     33.24 o 
  25   9   4       13.62       -1.40     39.76 o 
  27   9   4        4.22       39.49     43.41 o 
  29   9   4        8.98       -8.71     41.99 o 
  31   9   4      376.24      354.45     58.40 o 
  33   9   4      128.95      183.91     54.30 o 
  35   9   4       15.60       71.57     51.15 o 
  37   9   4      118.99       23.57     50.78 o 
 -36  10   4      183.26      182.10     54.80 o 
 -34  10   4      268.22      267.07     32.29 o 
 -32  10   4       42.20       49.22     26.63 o 
 -30  10   4      351.83      352.36     33.82 o 
 -28  10   4      656.35      607.50     37.93 o 
 -26  10   4     1295.15     1350.41     39.49 o 
 -24  10   4       15.97       21.40     16.02 o 
 -22  10   4     1395.64     1350.75     34.96 o 
 -20  10   4      416.22      372.12     20.85 o 
 -18  10   4       22.06       13.05     14.05 o 
 -16  10   4      777.18      804.89     24.01 o 
 -14  10   4     1152.89     1068.41     25.69 o 
 -12  10   4       61.56       60.06     11.66 o 
 -10  10   4       98.85       77.51     11.67 o 
  -8  10   4     1001.88     1010.98     23.03 o 
  -6  10   4      816.91      776.90     21.39 o 
  -4  10   4      188.37      197.50     13.50 o 
  -2  10   4       28.77       27.47     13.72 o 
   0  10   4     1529.80     1599.77     36.41 o 
   2  10   4      264.63      270.68     16.52 o 
   4  10   4        4.75      -13.11     13.11 o 
   6  10   4     1217.95     1233.98     31.92 o 
   8  10   4     2486.64     2578.23     47.86 o 
  10  10   4        5.49       11.02     15.41 o 
  12  10   4     1025.13     1039.32     33.31 o 
  14  10   4     1786.38     1862.07     52.58 o 
  16  10   4      561.99      614.08     34.08 o 
  18  10   4      108.15      106.84     27.07 o 
  20  10   4     1468.66     1520.93     51.40 o 
  22  10   4     1063.97     1079.86     74.41 o 
  24  10   4       18.95       14.00     29.51 o 
  26  10   4      823.32      776.75     72.33 o 
  28  10   4      579.81      580.43     68.64 o 
  30  10   4      121.18      106.10     49.05 o 
  32  10   4      382.75      434.19     65.52 o 
  34  10   4      665.15      687.19     77.68 o 
 -33  11   4       64.78       55.06     34.46 o 
 -31  11   4       35.62       43.33     33.49 o 
 -29  11   4       20.73       17.87     23.96 o 
 -27  11   4      147.30      121.76     24.33 o 
 -25  11   4       13.68        6.88     21.37 o 
 -23  11   4       11.62      -19.58     19.71 o 
 -21  11   4       47.76       54.51     20.83 o 
 -19  11   4      275.21      247.28     21.79 o 
 -17  11   4      551.34      540.76     27.28 o 
 -15  11   4      122.27      104.16     14.00 o 
 -13  11   4      137.69       90.22     13.35 o 
 -11  11   4      178.52      165.25     14.56 o 
  -9  11   4      178.59      191.50     14.39 o 
  -7  11   4       16.29        2.00     11.48 o 
  -5  11   4      610.39      624.63     22.00 o 
  -3  11   4      608.56      598.19     20.53 o 
  -1  11   4       64.99       17.99     15.02 o 
   1  11   4      353.32      323.33     18.64 o 
   3  11   4      637.83      687.56     24.37 o 
   5  11   4      178.85      163.36     16.21 o 
   7  11   4        4.27        8.20     15.52 o 
   9  11   4      379.11      319.20     36.09 o 
  11  11   4      186.43      150.71     19.81 o 
  13  11   4       41.50       24.52     16.88 o 
  15  11   4       33.49       13.05     22.45 o 
  17  11   4      143.12      144.23     26.52 o 
  19  11   4        6.36      -16.05     40.49 o 
  21  11   4        5.96        4.48     42.43 o 
  23  11   4      413.32      550.30     66.55 o 
  25  11   4      370.43      497.38     65.49 o 
  27  11   4       47.91       16.27     47.06 o 
  29  11   4       14.47       35.41     51.40 o 
  31  11   4       44.41      -22.92     46.90 o 
 -28  12   4       15.60      -13.58     30.96 o 
 -26  12   4        7.44       29.87     22.61 o 
 -24  12   4       15.30       -9.82     32.79 o 
 -22  12   4      192.38      229.24     25.94 o 
 -20  12   4       63.61       80.85     36.88 o 
 -18  12   4        1.76        9.37     21.12 o 
 -16  12   4       32.75       -5.39     16.00 o 
 -14  12   4        0.38      -16.86     16.86 o 
 -12  12   4       32.53       38.76     16.69 o 
 -10  12   4       44.92       52.47     16.67 o 
  -8  12   4       46.08       45.13     21.09 o 
  -6  12   4        1.22        3.01     12.70 o 
  -4  12   4       63.08       48.11     21.69 o 
  -2  12   4        4.02        4.04     12.86 o 
   0  12   4        0.16      -12.03     14.95 o 
   2  12   4       57.72       44.19     15.75 o 
   4  12   4      132.38      124.43     17.59 o 
   6  12   4      134.22      110.72     23.09 o 
   8  12   4       38.85       55.06     21.51 o 
  10  12   4       70.36       75.60     21.96 o 
  12  12   4       11.46        2.23     19.68 o 
  14  12   4      245.72      313.19     38.18 o 
  16  12   4      224.65      179.39     49.49 o 
  18  12   4      120.51       88.88     47.21 o 
  20  12   4       25.52      -24.32     40.94 o 
  22  12   4        0.08       10.54     48.17 o 
  24  12   4        5.73        3.38     44.73 o 
  26  12   4        5.37       15.98     47.90 o 
 -23  13   4      147.48      139.52     35.62 o 
 -21  13   4       20.34       27.16     22.41 o 
 -19  13   4       31.97       -9.31     28.01 o 
 -17  13   4      280.42      296.91     28.89 o 
 -15  13   4       85.97       46.68     18.38 o 
 -13  13   4       80.46       60.56     18.85 o 
 -11  13   4      682.91      741.89     30.08 o 
  -9  13   4      854.67      961.99     38.34 o 
  -7  13   4        0.39      -15.20     16.59 o 
  -5  13   4      386.51      387.61     30.34 o 
  -3  13   4      417.32      442.44     22.70 o 
  -1  13   4      150.68      164.25     18.26 o 
   1  13   4       66.19       31.54     16.68 o 
   3  13   4      521.04      516.73     32.42 o 
   5  13   4      157.50      227.77     33.93 o 
   7  13   4       39.06       11.28     22.39 o 
   9  13   4       89.17      111.22     24.84 o 
  11  13   4       40.59       -4.70     26.10 o 
  13  13   4       87.95       92.97     29.65 o 
  15  13   4        5.90       20.88     45.27 o 
  17  13   4      162.54       68.69     36.56 o 
  19  13   4       80.83      113.63     52.01 o 
  21  13   4       58.60       62.12     49.77 o 
 -14  14   4      300.18      186.36     37.51 o 
 -12  14   4       34.42       54.35     31.42 o 
 -10  14   4        2.85       10.97     17.51 o 
  -8  14   4      215.88      160.25     24.42 o 
  -6  14   4      104.78       65.96     17.93 o 
  -4  14   4       38.90       23.03     17.42 o 
  -2  14   4      338.99      359.79     30.75 o 
   0  14   4      251.12      268.15     21.28 o 
   2  14   4        8.40      -13.68     17.25 o 
   4  14   4        8.98       10.55     23.21 o 
   6  14   4       99.54      117.31     25.97 o 
   8  14   4      202.63      249.95     66.64 o 
  10  14   4        7.10      -25.86     25.86 o 
  12  14   4      163.23      146.52     52.89 o 
 -49   1   5       13.11      -38.83     46.17 o 
 -47   1   5        2.48        7.83     31.29 o 
 -45   1   5      163.20      163.45     36.84 o 
 -43   1   5      136.74      120.35     34.47 o 
 -41   1   5       25.25       -6.20     24.41 o 
 -39   1   5       26.70       16.56     21.57 o 
 -37   1   5      703.12      709.81     27.08 o 
 -35   1   5      298.03      314.45     20.15 o 
 -33   1   5      470.98      534.27     22.28 o 
 -31   1   5     3126.71     3056.35     51.73 o 
 -29   1   5     2050.55     2120.91     39.93 o 
 -27   1   5        1.38       -8.42      8.42 o 
 -25   1   5     2679.02     2698.40     38.03 o 
 -23   1   5     1984.79     1953.18     29.79 o 
 -21   1   5      112.06       70.58      5.90 o 
 -19   1   5       39.52       33.71      4.41 o 
 -17   1   5    11414.85    11570.04     97.07 o 
 -15   1   5    12701.86    13728.19    128.50 o 
 -13   1   5     4232.58     4286.11     41.57 o 
 -11   1   5    26452.42    27224.29    205.02 o 
  -9   1   5     8277.14     8541.72     64.32 o 
  -7   1   5     5637.35     5542.48     46.43 o 
  -5   1   5     1494.40     1366.12     14.84 o 
  -3   1   5    43512.38    44879.04    370.72 o 
  -1   1   5     2182.13     1801.29     17.73 o 
   1   1   5     5233.82     5442.53     42.76 o 
   3   1   5     2587.18     2611.25     27.03 o 
   5   1   5    12300.80    11951.95    110.37 o 
   7   1   5    10053.25    10389.31     90.96 o 
   9   1   5     1661.52     1817.87     20.64 o 
  11   1   5    11988.71    11205.10     97.29 o 
  13   1   5     4226.76     4124.12     39.65 o 
  15   1   5      179.56      200.25      9.24 o 
  17   1   5       25.26       12.88      6.47 o 
  19   1   5     1897.98     1694.04     25.10 o 
  21   1   5      960.50     1029.79     22.42 o 
  23   1   5      127.41      134.69     11.58 o 
  25   1   5      142.34      155.56     13.91 o 
  27   1   5     1828.29     1983.18     42.76 o 
  29   1   5       48.03       76.83     16.13 o 
  31   1   5      219.88      204.91     19.62 o 
  33   1   5     1398.74     1398.10     39.89 o 
  35   1   5      129.23      125.48     20.55 o 
  37   1   5      109.10       96.11     21.52 o 
  39   1   5      263.43      265.93     30.26 o 
  41   1   5       74.59       98.14     23.95 o 
  43   1   5       83.18       24.35     23.24 o 
  45   1   5      229.83      228.34     28.59 o 
  47   1   5       29.18        4.87     29.58 o 
 -48   2   5      415.34      448.99     46.50 o 
 -46   2   5      601.24      639.89     50.25 o 
 -44   2   5       31.61        3.18     64.93 o 
 -42   2   5      619.85      600.61     46.05 o 
 -40   2   5      842.25      878.55     52.67 o 
 -38   2   5      218.29      249.39     20.81 o 
 -36   2   5      278.88      317.86     20.98 o 
 -34   2   5     2155.78     2206.07     43.99 o 
 -32   2   5     2612.28     2658.18     47.83 o 
 -30   2   5       33.09       62.27     13.57 o 
 -28   2   5     3218.38     3241.64     47.35 o 
 -26   2   5     1870.54     1888.39     28.44 o 
 -24   2   5      612.20      600.91     15.35 o 
 -22   2   5     3066.83     2986.87     36.93 o 
 -20   2   5    15481.53    15274.42    128.63 o 
 -18   2   5    11487.56    10944.56     89.90 o 
 -16   2   5      475.08      461.83      8.84 o 
 -14   2   5    13528.44    12957.43    104.73 o 
 -12   2   5      406.26      278.13      6.24 o 
 -10   2   5       99.84      134.86      6.93 o 
  -8   2   5     3508.03     3478.78     30.81 o 
  -6   2   5    59894.88    61123.06    453.40 o 
  -4   2   5    26465.88    28819.19    199.41 o 
  -2   2   5      713.68      716.00     11.01 o 
   0   2   5    31250.74    30745.78    236.34 o 
   2   2   5    12847.37    12443.35     98.37 o 
   4   2   5      463.23      475.14      7.48 o 
   6   2   5     8403.33     8637.98     70.10 o 
   8   2   5    41818.04    41750.66    331.64 o 
  10   2   5     8180.61     8086.50     72.72 o 
  12   2   5        2.71       20.11      4.80 o 
  14   2   5    13092.52    12764.64    116.42 o 
  16   2   5    10184.36    10153.49     94.63 o 
  18   2   5     1223.49     1119.40     18.66 o 
  20   2   5     2127.03     2017.86     28.12 o 
  22   2   5     8107.03     8292.77     88.94 o 
  24   2   5     7223.39     6994.93     83.81 o 
  26   2   5      650.19      637.92     30.72 o 
  28   2   5     3376.92     3351.08     60.15 o 
  30   2   5      749.73      775.64     29.50 o 
  32   2   5        3.05        6.82     16.68 o 
  34   2   5      410.54      416.91     25.47 o 
  36   2   5     1321.40     1345.07     42.10 o 
  38   2   5     1213.84     1349.63     42.90 o 
  40   2   5       12.90       -4.57     21.33 o 
  42   2   5      733.84      712.59     35.51 o 
  44   2   5      267.07      268.97     34.21 o 
  46   2   5       39.28       52.71     28.91 o 
 -47   3   5        0.66      -18.46     31.10 o 
 -45   3   5       78.31       98.23     43.83 o 
 -43   3   5      200.45      175.89     36.25 o 
 -41   3   5       26.28        9.65     24.51 o 
 -39   3   5      272.31      268.43     23.29 o 
 -37   3   5      222.64      268.18     20.61 o 
 -35   3   5      233.06      224.85     18.91 o 
 -33   3   5        1.25      -13.49     13.49 o 
 -31   3   5     1329.97     1334.83     29.39 o 
 -29   3   5     4280.92     4261.74     58.63 o 
 -27   3   5     2216.99     2224.39     36.67 o 
 -25   3   5     2367.53     2326.54     32.49 o 
 -23   3   5     6283.65     6161.26     63.18 o 
 -21   3   5     2630.22     2445.39     31.95 o 
 -19   3   5     3747.70     3770.32     41.20 o 
 -17   3   5    18245.46    18220.71    151.41 o 
 -15   3   5    15501.76    15881.80    139.52 o 
 -13   3   5      259.59      234.63      6.97 o 
 -11   3   5    10794.82    10932.84     88.49 o 
  -9   3   5    14529.68    14774.96    111.50 o 
  -7   3   5     3482.97     3319.22     26.44 o 
  -5   3   5     1936.00     2028.90     17.72 o 
  -3   3   5    23147.08    23125.52    165.31 o 
  -1   3   5     9533.46     9583.63     74.25 o 
   1   3   5     3655.50     3902.52     31.30 o 
   3   3   5     1455.89     1234.29     12.69 o 
   5   3   5    23443.99    24301.32    183.63 o 
   7   3   5      128.19      189.62      6.30 o 
   9   3   5       60.67       93.74      4.94 o 
  11   3   5     4582.19     4364.69     37.30 o 
  13   3   5    15247.80    15357.63    132.64 o 
  15   3   5     8477.52     8095.44     70.35 o 
  17   3   5      553.14      568.25     12.47 o 
  19   3   5     7279.94     7218.67     77.75 o 
  21   3   5      554.17      576.90     16.05 o 
  23   3   5      563.88      552.67     17.57 o 
  25   3   5     6634.29     6449.27     79.18 o 
  27   3   5     2611.30     2719.03     48.52 o 
  29   3   5       51.68       72.57     14.75 o 
  31   3   5      472.54      489.98     25.16 o 
  33   3   5      869.88      970.74     38.77 o 
  35   3   5       78.79      137.39     21.48 o 
  37   3   5      485.89      517.04     38.21 o 
  39   3   5      443.24      558.13     45.70 o 
  41   3   5       68.65       62.12     26.45 o 
  43   3   5        2.21      -18.21     31.31 o 
  45   3   5       61.55       39.29     39.54 o 
 -46   4   5       26.64        1.12     32.12 o 
 -44   4   5       19.47        1.56     22.87 o 
 -42   4   5       44.13       -0.69     30.01 o 
 -40   4   5      132.76      143.99     25.40 o 
 -38   4   5      253.34      276.20     26.74 o 
 -36   4   5      100.80       91.93     15.62 o 
 -34   4   5     1283.62     1285.93     30.36 o 
 -32   4   5        4.52       -7.85     12.15 o 
 -30   4   5      583.06      537.14     19.33 o 
 -28   4   5      208.27      186.82     13.80 o 
 -26   4   5     1453.59     1368.94     27.80 o 
 -24   4   5       34.38       29.54      9.73 o 
 -22   4   5      798.07      778.57     16.56 o 
 -20   4   5     2076.47     1937.79     26.04 o 
 -18   4   5     2167.60     1988.08     36.13 o 
 -16   4   5      116.55      114.93      7.44 o 
 -14   4   5      614.35      571.81     13.60 o 
 -12   4   5    11816.32    12001.56    100.21 o 
 -10   4   5      134.59      137.93      5.06 o 
  -8   4   5     2246.79     2265.17     19.78 o 
  -6   4   5     7220.02     7424.36     57.11 o 
  -4   4   5    12318.78    12937.89     95.40 o 
  -2   4   5     2823.39     2938.97     27.15 o 
   0   4   5     1193.55     1238.78     14.09 o 
   2   4   5     5938.11     6163.95     48.04 o 
   4   4   5    10037.42    10819.44     83.48 o 
   6   4   5     2437.14     2611.21     22.44 o 
   8   4   5     3337.65     3312.29     38.77 o 
  10   4   5     3476.53     3520.40     35.70 o 
  12   4   5      786.65      753.87     13.98 o 
  14   4   5     5232.57     5143.63     61.04 o 
  16   4   5      399.03      407.45     10.37 o 
  18   4   5      230.93      250.19     11.26 o 
  20   4   5     1147.43     1194.24     24.56 o 
  22   4   5      890.31      917.53     22.82 o 
  24   4   5       42.70       44.75     11.23 o 
  26   4   5      196.43      162.74     15.22 o 
  28   4   5      165.97      160.52     16.32 o 
  30   4   5       35.14       19.99     14.67 o 
  32   4   5       18.12        6.81     15.40 o 
  34   4   5      420.23      463.24     34.03 o 
  36   4   5      444.62      446.45     32.92 o 
  38   4   5        4.43        7.85     27.38 o 
  40   4   5       22.88      -14.71     25.75 o 
  42   4   5       66.06       17.63     37.13 o 
  44   4   5       96.97      150.43     42.41 o 
 -45   5   5      166.94      152.42     31.61 o 
 -43   5   5        4.61       -6.52     25.93 o 
 -41   5   5        1.15       -6.85     25.67 o 
 -39   5   5       19.69       -7.65     21.46 o 
 -37   5   5       21.32       16.23     18.06 o 
 -35   5   5        2.83       33.43     16.09 o 
 -33   5   5       41.64       28.43     13.59 o 
 -31   5   5      433.87      447.18     19.15 o 
 -29   5   5      255.45      237.50     15.31 o 
 -27   5   5       55.91       50.77     11.67 o 
 -25   5   5      919.53      926.75     23.08 o 
 -23   5   5     1068.12     1043.27     23.67 o 
 -21   5   5     2137.49     1985.38     30.50 o 
 -19   5   5      771.17      679.28     16.09 o 
 -17   5   5     3834.56     3842.59     44.56 o 
 -15   5   5      870.16      814.54     17.70 o 
 -13   5   5      377.63      373.69      9.80 o 
 -11   5   5     2926.62     2976.07     29.23 o 
  -9   5   5      729.81      769.41     13.48 o 
  -7   5   5      640.74      628.00     11.10 o 
  -5   5   5       38.90       28.69      4.07 o 
  -3   5   5     5116.14     5182.67     44.88 o 
  -1   5   5     1592.92     1600.11     18.58 o 
   1   5   5       73.42       98.05      5.44 o 
   3   5   5      118.42      133.96      5.86 o 
   5   5   5      310.82      318.52      8.31 o 
   7   5   5      968.92     1024.53     14.93 o 
   9   5   5     6215.40     6479.56     57.89 o 
  11   5   5     1258.95     1084.34     18.13 o 
  13   5   5       40.02       51.64      7.44 o 
  15   5   5      281.33      254.21     12.76 o 
  17   5   5      150.65      150.49     11.77 o 
  19   5   5     1978.20     1963.54     35.55 o 
  21   5   5      971.48     1030.56     30.30 o 
  23   5   5      607.72      675.10     22.14 o 
  25   5   5       43.40       17.54     14.08 o 
  27   5   5       16.31        0.06     14.77 o 
  29   5   5      593.07      609.85     38.48 o 
  31   5   5      419.17      400.75     42.07 o 
  33   5   5       11.76       12.69     18.87 o 
  35   5   5        1.44       -9.06     19.07 o 
  37   5   5       15.49        0.72     23.77 o 
  39   5   5       14.26      -24.05     24.05 o 
  41   5   5        4.96       14.78     41.89 o 
  43   5   5       80.42       96.13     36.70 o 
 -44   6   5        2.63       10.73     27.06 o 
 -42   6   5      109.92      140.26     53.90 o 
 -40   6   5      218.04      179.45     26.04 o 
 -38   6   5      216.03      206.49     25.65 o 
 -36   6   5      214.97      214.35     22.30 o 
 -34   6   5      796.73      853.86     30.13 o 
 -32   6   5      317.53      364.27     23.37 o 
 -30   6   5        5.22       -2.03     13.84 o 
 -28   6   5      905.25      942.20     27.74 o 
 -26   6   5      994.29      939.52     26.70 o 
 -24   6   5       82.99       68.79     12.74 o 
 -22   6   5      236.45      219.16     14.80 o 
 -20   6   5      407.85      422.07     17.01 o 
 -18   6   5      481.90      533.81     18.89 o 
 -16   6   5      105.55      104.20     10.05 o 
 -14   6   5     3440.28     3342.99     38.20 o 
 -12   6   5     8371.34     8247.15     72.72 o 
 -10   6   5     1134.11     1121.95     20.04 o 
  -8   6   5      769.62      742.24     13.77 o 
  -6   6   5     3306.94     3226.84     37.03 o 
  -4   6   5      974.61     1014.75     17.40 o 
  -2   6   5        7.65       -2.81      5.61 o 
   0   6   5     3817.58     3791.05     39.89 o 
   2   6   5     4111.19     3986.56     39.42 o 
   4   6   5      508.07      467.68     10.99 o 
   6   6   5      712.74      747.06     14.51 o 
   8   6   5     9051.93     9435.09     87.01 o 
  10   6   5     2483.29     2404.60     31.44 o 
  12   6   5      181.35      215.50     21.84 o 
  14   6   5     1586.64     1586.50     56.14 o 
  16   6   5     1278.44     1313.13     28.09 o 
  18   6   5       91.51       93.04     16.11 o 
  20   6   5      494.43      455.01     28.69 o 
  22   6   5     1063.64     1035.42     30.97 o 
  24   6   5       59.24       58.42     18.21 o 
  26   6   5       33.44       28.02     18.37 o 
  28   6   5      289.39      265.19     25.15 o 
  30   6   5     1268.63     1409.32     52.78 o 
  32   6   5      396.80      454.29     27.58 o 
  34   6   5       69.00       74.67     24.20 o 
  36   6   5      296.76      253.38     33.64 o 
  38   6   5       98.52       68.04     52.80 o 
 -43   7   5      338.16      386.91     64.44 o 
 -41   7   5      131.03      148.99     25.49 o 
 -39   7   5      106.38       67.21     23.38 o 
 -37   7   5      716.73      758.22     36.10 o 
 -35   7   5      439.52      457.40     29.65 o 
 -33   7   5       39.41       36.51     16.49 o 
 -31   7   5     1014.25     1022.49     30.79 o 
 -29   7   5     1499.50     1555.20     36.04 o 
 -27   7   5       88.56      101.43     15.25 o 
 -25   7   5     1792.37     1624.24     35.31 o 
 -23   7   5     4611.29     4457.08     66.99 o 
 -21   7   5     1373.69     1377.64     48.73 o 
 -19   7   5      467.20      522.38     22.39 o 
 -17   7   5     6231.83     5916.65     81.29 o 
 -15   7   5     2922.44     2881.42     47.49 o 
 -13   7   5      493.68      498.20     17.96 o 
 -11   7   5     2797.27     2690.95     35.95 o 
  -9   7   5     9042.76     8875.75     89.53 o 
  -7   7   5     1134.34     1091.34     21.47 o 
  -5   7   5     3231.87     3226.13     43.88 o 
  -3   7   5    11864.92    11563.45    133.37 o 
  -1   7   5     7502.78     7550.51     97.35 o 
   1   7   5     1445.08     1571.81     35.78 o 
   3   7   5     3939.23     3938.43     47.19 o 
   5   7   5     6504.07     6613.56     82.33 o 
   7   7   5      383.75      456.08     15.92 o 
   9   7   5     2804.95     2705.94     43.50 o 
  11   7   5     3960.37     4085.09     65.91 o 
  13   7   5     3853.58     3836.61     84.01 o 
  15   7   5      260.87      266.40     21.53 o 
  17   7   5     1968.54     1954.75     50.09 o 
  19   7   5     3070.11     3192.90     68.86 o 
  21   7   5      526.22      558.55     28.95 o 
  23   7   5      277.97      276.56     31.28 o 
  25   7   5     1903.99     1889.38     64.55 o 
  27   7   5     1935.64     1951.16     65.87 o 
  29   7   5        8.59       38.33     27.08 o 
  31   7   5      593.91      607.17     43.34 o 
  33   7   5      931.51      921.05     50.94 o 
  35   7   5       21.78       94.46     48.51 o 
  37   7   5      455.82      568.97     69.31 o 
  39   7   5      800.61      740.43     79.89 o 
 -40   8   5       72.23       24.09     26.81 o 
 -38   8   5       17.32       43.04     27.35 o 
 -36   8   5      112.14       99.71     28.28 o 
 -34   8   5      400.54      440.52     35.15 o 
 -32   8   5       44.89       78.41     43.15 o 
 -30   8   5        0.07       19.55     18.24 o 
 -28   8   5      162.08      143.47     19.07 o 
 -26   8   5     1056.78     1014.74     33.15 o 
 -24   8   5      127.27      110.34     17.12 o 
 -22   8   5      128.31      109.50     16.34 o 
 -20   8   5     1897.81     1905.89     47.14 o 
 -18   8   5      876.59      842.88     25.48 o 
 -16   8   5      395.34      353.74     14.93 o 
 -14   8   5     1125.75     1057.82     31.55 o 
 -12   8   5     4648.01     4537.21     55.33 o 
 -10   8   5     2263.33     2217.24     32.82 o 
  -8   8   5      177.84      165.53     10.11 o 
  -6   8   5     2363.37     2410.97     42.71 o 
  -4   8   5     4954.09     4967.35     71.28 o 
  -2   8   5      109.40      102.96     12.56 o 
   0   8   5     1384.76     1412.14     30.82 o 
   2   8   5     5044.49     4973.36     65.19 o 
   4   8   5     2861.13     2659.49     40.85 o 
   6   8   5     2480.43     2519.94     43.08 o 
   8   8   5     1261.61     1237.17     28.82 o 
  10   8   5     2037.46     1989.23     51.12 o 
  12   8   5      180.26      176.20     15.94 o 
  14   8   5      861.66      875.79     35.03 o 
  16   8   5      963.64      952.52     36.86 o 
  18   8   5      865.33      889.36     36.93 o 
  20   8   5      602.42      681.51     32.49 o 
  22   8   5      579.59      596.78     38.89 o 
  24   8   5       85.32       73.38     27.76 o 
  26   8   5        9.69      -11.61     25.03 o 
  28   8   5      443.77      469.90     50.48 o 
  30   8   5       49.61       53.46     28.89 o 
  32   8   5       18.63        7.84     44.00 o 
  34   8   5        4.19      -44.54     44.54 o 
  36   8   5      157.27      177.24     54.19 o 
  38   8   5       16.16      -10.96     48.82 o 
 -39   9   5       21.59       -2.27     46.46 o 
 -37   9   5        2.76      -13.59     25.07 o 
 -35   9   5       58.16        2.08     36.90 o 
 -33   9   5        1.08       10.67     25.07 o 
 -31   9   5        0.98        8.46     24.52 o 
 -29   9   5       39.32       50.40     20.43 o 
 -27   9   5      254.97      297.92     26.39 o 
 -25   9   5       23.68       -0.56     14.87 o 
 -23   9   5      118.79       77.93     16.11 o 
 -21   9   5       65.83       69.50     15.06 o 
 -19   9   5       32.59       19.44     13.72 o 
 -17   9   5       17.86       11.36     13.01 o 
 -15   9   5      567.38      562.85     18.22 o 
 -13   9   5        5.93        4.34      9.63 o 
 -11   9   5      282.58      276.89     13.55 o 
  -9   9   5      101.41      109.18     10.82 o 
  -7   9   5      120.75      102.95     10.45 o 
  -5   9   5      270.45      279.07     17.05 o 
  -3   9   5      232.85      264.28     16.57 o 
  -1   9   5      207.05      175.09     15.20 o 
   1   9   5       25.86       10.30     12.53 o 
   3   9   5       30.77       44.00     11.91 o 
   5   9   5      147.86      130.19     13.07 o 
   7   9   5        7.51       11.72     12.62 o 
   9   9   5      202.47      196.00     17.73 o 
  11   9   5      440.64      448.45     22.30 o 
  13   9   5      265.14      244.21     19.18 o 
  15   9   5        0.72      -17.02     18.49 o 
  17   9   5      311.50      308.92     26.97 o 
  19   9   5      497.46      522.88     31.87 o 
  21   9   5        1.61      -19.87     19.87 o 
  23   9   5      348.37      403.99     37.20 o 
  25   9   5      223.72      215.21     33.96 o 
  27   9   5       61.86       26.21     29.93 o 
  29   9   5        1.41       24.06     45.74 o 
  31   9   5      106.89      167.21     51.96 o 
  33   9   5       87.00       51.23     52.02 o 
  35   9   5       11.12        2.66     49.12 o 
 -36  10   5        6.61       27.39     48.81 o 
 -34  10   5       18.22       15.13     22.39 o 
 -32  10   5        5.69       16.78     22.34 o 
 -30  10   5        0.85        5.77     28.21 o 
 -28  10   5      292.65      274.60     26.87 o 
 -26  10   5      612.98      700.58     34.64 o 
 -24  10   5      180.74      180.17     29.07 o 
 -22  10   5       44.36       24.66     19.13 o 
 -20  10   5      329.15      292.07     20.53 o 
 -18  10   5        3.95       -3.25     14.45 o 
 -16  10   5       87.17       59.14     13.10 o 
 -14  10   5      533.08      557.19     22.13 o 
 -12  10   5     1132.21     1118.39     25.22 o 
 -10  10   5      135.16      125.90     12.56 o 
  -8  10   5      265.82      252.62     14.09 o 
  -6  10   5       80.25      108.29     11.64 o 
  -4  10   5        1.51      -12.84     12.84 o 
  -2  10   5       57.20       41.99     14.29 o 
   0  10   5      544.09      562.89     23.02 o 
   2  10   5     1019.07      989.16     26.93 o 
   4  10   5      275.38      296.70     17.37 o 
   6  10   5      106.61       74.63     15.31 o 
   8  10   5        3.69       11.36     14.92 o 
  10  10   5        2.73       -8.79     15.35 o 
  12  10   5        9.57       19.03     26.22 o 
  14  10   5      139.76      160.60     28.50 o 
  16  10   5      449.13      490.39     32.46 o 
  18  10   5      421.06      468.13     32.06 o 
  20  10   5      142.84      138.58     26.27 o 
  22  10   5      144.79      115.85     30.87 o 
  24  10   5       37.85       79.95     44.72 o 
  26  10   5        0.53       30.36     44.18 o 
  28  10   5       10.76      -43.79     43.79 o 
  30  10   5       85.86      127.57     53.07 o 
  32  10   5        4.75       -5.44     49.57 o 
 -31  11   5       81.26       77.16     23.84 o 
 -29  11   5       96.06      115.98     24.75 o 
 -27  11   5       57.12       82.40     24.20 o 
 -25  11   5      193.18      214.32     25.99 o 
 -23  11   5      656.30      676.55     51.52 o 
 -21  11   5      468.06      503.19     30.74 o 
 -19  11   5       66.10       53.29     21.20 o 
 -17  11   5      760.29      731.38     42.99 o 
 -15  11   5      518.30      542.26     20.15 o 
 -13  11   5        0.57      -11.86     11.86 o 
 -11  11   5      980.35      949.48     24.91 o 
  -9  11   5     1336.54     1299.45     28.21 o 
  -7  11   5       73.25       54.42     12.58 o 
  -5  11   5      324.78      332.74     16.36 o 
  -3  11   5      739.46      779.33     28.44 o 
  -1  11   5      227.10      222.12     18.25 o 
   1  11   5       91.90       51.83     15.21 o 
   3  11   5      190.52      186.43     17.47 o 
   5  11   5      680.86      707.63     39.53 o 
   7  11   5      494.62      522.52     24.44 o 
   9  11   5       23.01       35.41     15.89 o 
  11  11   5      914.29      963.47     52.23 o 
  13  11   5      465.54      444.06     25.93 o 
  15  11   5        3.78       17.04     23.44 o 
  17  11   5      229.79      320.07     51.36 o 
  19  11   5      781.86      794.24     99.38 o 
  21  11   5      208.96      127.41     50.20 o 
  23  11   5      100.03       59.57     47.34 o 
  25  11   5      374.29      411.73     62.24 o 
  27  11   5      275.49      351.87     62.17 o 
  29  11   5        3.15      -21.55     47.29 o 
 -28  12   5      280.16      292.83     40.53 o 
 -26  12   5      329.63      368.22     62.51 o 
 -24  12   5        3.45        4.27     21.93 o 
 -22  12   5       37.60       22.14     22.71 o 
 -20  12   5      252.67      233.68     33.89 o 
 -18  12   5      332.07      375.55     59.49 o 
 -16  12   5       10.13       -9.61     16.12 o 
 -14  12   5      255.75      205.71     20.34 o 
 -12  12   5     1551.04     1519.97     39.34 o 
 -10  12   5      627.47      600.61     36.24 o 
  -8  12   5      105.57       61.82     17.02 o 
  -6  12   5     1026.32     1033.63     30.21 o 
  -4  12   5     1223.37     1335.68     33.71 o 
  -2  12   5        6.83       38.00     19.19 o 
   0  12   5      748.54      681.31     30.52 o 
   2  12   5     2245.80     2337.13     53.76 o 
   4  12   5      530.53      471.84     37.37 o 
   6  12   5      561.85      637.72     34.07 o 
   8  12   5      873.00      946.59     39.76 o 
  10  12   5      320.96      314.77     27.37 o 
  12  12   5       27.08       36.61     21.94 o 
  14  12   5      530.14      565.20     45.29 o 
  16  12   5      331.66      378.71     61.90 o 
  18  12   5       61.76       51.09     45.14 o 
  20  12   5       99.24       47.37     48.25 o 
  22  12   5      101.88       70.09     48.91 o 
  24  12   5        7.64      -10.07     49.06 o 
 -21  13   5       84.37       76.49     54.52 o 
 -19  13   5       11.99       13.04     22.16 o 
 -17  13   5      313.90      294.14     31.41 o 
 -15  13   5      110.93       91.65     19.26 o 
 -13  13   5        0.74       -3.68     16.38 o 
 -11  13   5       39.80       48.15     17.44 o 
  -9  13   5      167.80      175.89     39.49 o 
  -7  13   5      122.94      125.02     33.12 o 
  -5  13   5       11.03        6.18     15.54 o 
  -3  13   5      534.44      538.34     24.20 o 
  -1  13   5      288.05      276.62     24.73 o 
   1  13   5        5.07       -9.55     21.08 o 
   3  13   5      218.02      223.50     27.46 o 
   5  13   5      226.19      218.35     27.28 o 
   7  13   5       66.11       59.73     23.37 o 
   9  13   5        6.31      -19.16     22.09 o 
  11  13   5      177.22      225.34     45.19 o 
  13  13   5      111.31       59.11     33.23 o 
  15  13   5       36.35       28.61     47.77 o 
  17  13   5      146.31      233.36     57.09 o 
  19  13   5      211.14      131.64     54.33 o 
 -12  14   5        4.05        8.62     42.40 o 
 -10  14   5        1.56       -5.43     31.71 o 
  -8  14   5        2.63       -7.30     21.45 o 
  -6  14   5        4.49       -7.62     16.57 o 
  -4  14   5        2.52       -3.70     16.48 o 
  -2  14   5       23.30       12.90     16.57 o 
   0  14   5        3.39       -0.40     20.44 o 
   2  14   5       33.04       66.72     25.20 o 
   4  14   5       17.58      -35.95     41.47 o 
   6  14   5        0.57      -15.63     23.23 o 
   8  14   5       43.53      -13.80     22.68 o 
  10  14   5       57.03       60.22     46.72 o 
 -48   0   6       27.00       13.39     46.35 o 
 -46   0   6      262.73      253.04     56.91 o 
 -44   0   6       64.31      106.41     47.88 o 
 -42   0   6       19.67       25.40     33.90 o 
 -40   0   6       27.12       36.14     39.48 o 
 -38   0   6      431.40      462.66     43.69 o 
 -36   0   6       49.24       96.01     30.12 o 
 -34   0   6       72.22       88.64     28.47 o 
 -32   0   6     1875.74     1906.21     67.66 o 
 -30   0   6     3160.53     3088.54     86.83 o 
 -28   0   6       18.62      -20.42     20.42 o 
 -26   0   6     7131.29     7051.60    154.45 o 
 -24   0   6    10783.83    10284.85    174.76 o 
 -22   0   6      470.31      474.38     18.61 o 
 -20   0   6     2455.71     2245.02     33.43 o 
 -18   0   6    12138.95    11746.48    134.50 o 
 -16   0   6    16280.47    15981.32    178.86 o 
 -14   0   6     1267.55     1094.78     21.15 o 
 -12   0   6    25181.55    25349.78    284.61 o 
 -10   0   6    39051.96    38430.04    397.23 o 
  -8   0   6    13335.46    14082.96    194.41 o 
  -6   0   6    31840.97    32543.80    437.71 o 
  -4   0   6    78127.94    77031.21   1170.16 o 
  -2   0   6    70233.35    72123.35   1094.89 o 
   0   0   6     5740.61     5508.11     74.88 o 
   2   0   6    31014.88    32955.58    400.30 o 
   4   0   6    23377.57    23481.70    318.09 o 
   6   0   6      851.40      886.47     15.63 o 
   8   0   6    20368.31    20094.23    240.52 o 
  10   0   6    39404.89    40184.64    531.24 o 
  12   0   6    29726.82    28124.00   1058.36 o 
  14   0   6     4053.16     4186.57     66.45 o 
  16   0   6     6052.08     5977.87    103.01 o 
  18   0   6     9379.55     8766.36    145.26 o 
  20   0   6      143.65       97.57     12.17 o 
  22   0   6     9140.60     8829.32    143.84 o 
  24   0   6     3031.27     2847.52    111.82 o 
  26   0   6      695.01      701.87     29.89 o 
  28   0   6       23.07        2.16     20.39 o 
  30   0   6      740.65      907.48     46.91 o 
  32   0   6      631.12      767.65     42.80 o 
  34   0   6        7.56       -4.28     25.07 o 
  36   0   6     1345.88     1519.82     62.06 o 
  38   0   6     1444.63     1537.76    117.29 o 
  40   0   6      427.75      436.15     48.96 o 
  42   0   6        2.06        9.11     33.79 o 
  44   0   6      366.40      354.06     73.46 o 
  46   0   6        5.85       -8.34     33.72 o 
 -49   1   6      136.06      127.56     37.27 o 
 -47   1   6       44.52       65.10     34.32 o 
 -45   1   6       22.36       47.00     32.54 o 
 -43   1   6      135.80      141.18     34.01 o 
 -41   1   6      165.67      212.45     26.63 o 
 -39   1   6       31.16       38.61     22.11 o 
 -37   1   6      252.28      308.53     40.74 o 
 -35   1   6      864.52      896.17     65.73 o 
 -33   1   6      525.81      570.26     28.72 o 
 -31   1   6      165.72      130.34     13.84 o 
 -29   1   6      343.99      348.39     29.44 o 
 -27   1   6      133.17      111.90     17.16 o 
 -25   1   6      110.38      112.94     15.55 o 
 -23   1   6      547.71      551.52     17.70 o 
 -21   1   6     2221.83     2189.53     32.74 o 
 -19   1   6     3445.15     3406.39     35.97 o 
 -17   1   6     2017.76     2052.19     21.69 o 
 -15   1   6     8507.82     8079.37     70.10 o 
 -13   1   6     1959.17     1635.70     17.28 o 
 -11   1   6      769.30      719.34      9.11 o 
  -9   1   6     2701.80     2295.42     21.85 o 
  -7   1   6    15928.49    15309.32    134.13 o 
  -5   1   6      713.34      636.34     17.32 o 
  -3   1   6     6355.83     5873.63     53.86 o 
  -1   1   6    30554.20    30559.32    251.21 o 
   1   1   6    20210.71    20144.89    161.64 o 
   3   1   6     4008.09     4115.85     38.95 o 
   5   1   6    14094.96    13721.04    118.91 o 
   7   1   6    22690.34    23098.43    186.40 o 
   9   1   6     3467.75     3612.91     35.63 o 
  11   1   6     9295.69     9160.31     90.24 o 
  13   1   6    17307.07    16896.35    163.15 o 
  15   1   6     2915.88     2682.72     38.51 o 
  17   1   6     5910.49     5374.53     67.13 o 
  19   1   6     2688.93     2625.88     36.42 o 
  21   1   6     2895.12     3070.84     43.58 o 
  23   1   6      774.88      792.35     21.76 o 
  25   1   6     3623.17     3460.26     49.78 o 
  27   1   6     2040.98     2052.48     48.09 o 
  29   1   6      649.35      688.34     29.84 o 
  31   1   6      108.97       91.37     18.50 o 
  33   1   6      236.06      258.33     22.85 o 
  35   1   6       11.13        0.54     19.00 o 
  37   1   6      104.97       79.78     22.25 o 
  39   1   6      145.13      154.81     24.51 o 
  41   1   6      333.62      352.48     29.80 o 
  43   1   6       90.22       90.61     26.50 o 
  45   1   6        9.99       41.04     25.23 o 
 -48   2   6       10.06        0.63     50.33 o 
 -46   2   6       23.92       32.32     37.62 o 
 -44   2   6      168.64       92.16     46.80 o 
 -42   2   6       92.22       95.49     33.20 o 
 -40   2   6       35.90       -2.27     21.09 o 
 -38   2   6       11.74      -19.90     20.02 o 
 -36   2   6       33.00       16.44     15.84 o 
 -34   2   6       78.61       66.01     22.89 o 
 -32   2   6       16.60       11.57     13.65 o 
 -30   2   6      243.06      239.30     20.99 o 
 -28   2   6      110.45      137.33     14.35 o 
 -26   2   6       29.33       16.20     10.12 o 
 -24   2   6      254.44      239.75     11.65 o 
 -22   2   6      581.83      645.23     17.85 o 
 -20   2   6        4.43        1.29      6.10 o 
 -18   2   6     1524.88     1581.90     19.58 o 
 -16   2   6     2075.45     2011.06     23.09 o 
 -14   2   6       80.62       96.70      4.47 o 
 -12   2   6      521.50      616.57     10.48 o 
 -10   2   6     2773.80     2805.69     26.19 o 
  -8   2   6     2255.93     2405.58     22.13 o 
  -6   2   6     6732.97     7038.90     51.38 o 
  -4   2   6      534.71      624.99      8.47 o 
  -2   2   6      353.93      313.72      6.17 o 
   0   2   6     6953.18     7649.77     61.62 o 
   2   2   6     1861.17     1872.41     17.62 o 
   4   2   6      842.64      763.64     10.03 o 
   6   2   6     2687.87     2840.28     25.25 o 
   8   2   6     3342.15     3270.74     28.56 o 
  10   2   6     1158.12     1168.08     16.48 o 
  12   2   6       18.35        1.90      4.57 o 
  14   2   6     1297.05     1366.96     21.54 o 
  16   2   6     1069.63     1079.16     20.69 o 
  18   2   6      332.87      329.89     11.69 o 
  20   2   6      647.95      525.55     16.75 o 
  22   2   6       44.07       43.31      9.84 o 
  24   2   6     1309.62     1278.62     27.61 o 
  26   2   6      206.38      185.77     19.02 o 
  28   2   6        1.88       -6.74     13.22 o 
  30   2   6      713.98      748.59     29.18 o 
  32   2   6      626.27      646.22     44.43 o 
  34   2   6       18.31       24.36     19.11 o 
  36   2   6      349.37      339.01     26.63 o 
  38   2   6      160.65      157.61     24.71 o 
  40   2   6        2.47       24.48     22.33 o 
  42   2   6        3.36       10.98     23.75 o 
  44   2   6       11.04        2.83     24.65 o 
 -47   3   6       42.12       -8.67     32.74 o 
 -45   3   6       28.45      -18.19     30.39 o 
 -43   3   6       37.35        6.65     53.37 o 
 -41   3   6      281.09      214.42     39.09 o 
 -39   3   6       14.28      -16.55     16.55 o 
 -37   3   6       19.39        1.74     15.78 o 
 -35   3   6        7.64       16.36     14.87 o 
 -33   3   6      301.58      289.44     19.36 o 
 -31   3   6      104.94      109.13     14.07 o 
 -29   3   6      143.56      164.85     14.21 o 
 -27   3   6      322.44      283.30     14.75 o 
 -25   3   6      314.27      331.08     14.94 o 
 -23   3   6      275.91      237.83     11.08 o 
 -21   3   6      104.51      118.21      8.36 o 
 -19   3   6     3514.40     3463.15     36.99 o 
 -17   3   6      515.07      519.63     11.12 o 
 -15   3   6     3679.49     3727.81     36.20 o 
 -13   3   6     1024.96      913.21     13.52 o 
 -11   3   6      266.82      260.81      7.30 o 
  -9   3   6     1634.27     1605.41     15.77 o 
  -7   3   6     2812.06     2919.39     25.03 o 
  -5   3   6      467.98      405.84      6.45 o 
  -3   3   6     2105.70     2076.23     19.41 o 
  -1   3   6    15476.35    15918.01    116.45 o 
   1   3   6     9134.80     9541.62     70.37 o 
   3   3   6       74.09       63.72      5.90 o 
   5   3   6     3196.68     3251.78     30.74 o 
   7   3   6     8906.66     8952.09     72.96 o 
   9   3   6      343.30      380.73      9.00 o 
  11   3   6    10113.32    10003.30     85.68 o 
  13   3   6    10110.83    10258.17     91.64 o 
  15   3   6     5367.90     5127.36     56.24 o 
  17   3   6     1642.88     1436.00     22.03 o 
  19   3   6      276.51      280.98     13.36 o 
  21   3   6      489.95      497.66     15.69 o 
  23   3   6      562.44      541.11     17.21 o 
  25   3   6     2715.77     2663.29     48.42 o 
  27   3   6     1373.49     1356.35     43.56 o 
  29   3   6      348.69      384.06     22.94 o 
  31   3   6       75.69       51.02     17.86 o 
  33   3   6      187.72      205.59     21.74 o 
  35   3   6      128.55      136.88     22.23 o 
  37   3   6      245.52      307.73     37.55 o 
  39   3   6      174.82      196.51     37.22 o 
  41   3   6       65.78       84.77     24.49 o 
  43   3   6        6.12       11.81     26.76 o 
  45   3   6       78.96       93.07     30.44 o 
 -46   4   6       75.15       55.39     33.73 o 
 -44   4   6        3.88      -24.16     29.35 o 
 -42   4   6      104.90      119.75     33.67 o 
 -40   4   6      234.30      300.55     35.38 o 
 -38   4   6      133.38      134.46     19.11 o 
 -36   4   6       18.01       17.53     16.70 o 
 -34   4   6      123.50      168.25     17.29 o 
 -32   4   6      412.55      442.73     19.35 o 
 -30   4   6      509.52      490.88     19.44 o 
 -28   4   6      163.95      163.65     13.88 o 
 -26   4   6      384.14      411.97     16.80 o 
 -24   4   6     3077.78     2885.52     42.99 o 
 -22   4   6     1062.20     1023.75     22.88 o 
 -20   4   6     1031.88     1006.81     19.63 o 
 -18   4   6    10929.76    10573.90    105.69 o 
 -16   4   6    12086.08    11882.82    109.43 o 
 -14   4   6     1552.01     1477.39     18.70 o 
 -12   4   6    12034.74    12034.00    105.89 o 
 -10   4   6    25113.68    24882.99    177.00 o 
  -8   4   6      659.39      633.02      9.26 o 
  -6   4   6    10964.94    10918.02     78.43 o 
  -4   4   6    25986.38    25565.55    177.05 o 
  -2   4   6    10025.44     9817.38     82.13 o 
   0   4   6     3291.75     3189.69     29.67 o 
   2   4   6    21264.63    22147.58    163.60 o 
   4   4   6    17164.41    17561.35    129.43 o 
   6   4   6      119.79      131.72      5.48 o 
   8   4   6     6929.85     6841.35     63.14 o 
  10   4   6    10139.05    10017.81     89.95 o 
  12   4   6     3336.29     3401.08     36.13 o 
  14   4   6      726.16      740.03     14.65 o 
  16   4   6     3599.17     3630.48     40.36 o 
  18   4   6     1393.00     1385.60     26.38 o 
  20   4   6      646.55      620.92     17.48 o 
  22   4   6     1893.29     1879.83     33.16 o 
  24   4   6     2890.49     2887.48     56.65 o 
  26   4   6     1518.52     1612.60     32.36 o 
  28   4   6      202.27      208.01     17.82 o 
  30   4   6     1126.39     1134.03     32.40 o 
  32   4   6      131.86      129.80     22.18 o 
  34   4   6        1.27        3.04     19.18 o 
  36   4   6      750.83      840.65     40.61 o 
  38   4   6      261.14      318.27     59.31 o 
  40   4   6        6.46       33.02     26.64 o 
  42   4   6       56.49       13.35     27.48 o 
  44   4   6      115.49      156.25     40.89 o 
 -45   5   6       49.81      113.18     49.94 o 
 -43   5   6      132.03       65.02     49.86 o 
 -41   5   6      140.82      210.35     49.61 o 
 -39   5   6       41.64        4.01     24.87 o 
 -37   5   6      325.86      384.98     23.56 o 
 -35   5   6      986.54     1058.88     32.24 o 
 -33   5   6      194.04      258.17     19.70 o 
 -31   5   6      128.93      135.99     16.39 o 
 -29   5   6     1342.84     1374.77     33.09 o 
 -27   5   6     1513.22     1533.25     30.62 o 
 -25   5   6       39.97       15.56     10.74 o 
 -23   5   6     2645.03     2615.56     40.30 o 
 -21   5   6     3435.75     3457.80     48.21 o 
 -19   5   6      262.87      268.15     20.92 o 
 -17   5   6       92.20       91.24     10.13 o 
 -15   5   6     3807.01     3768.53     44.29 o 
 -13   5   6     4922.60     4949.24     51.93 o 
 -11   5   6       66.09       60.97      5.57 o 
  -9   5   6     4480.66     4482.95     40.52 o 
  -7   5   6    23457.23    24262.66    174.76 o 
  -5   5   6     7041.74     7242.54     61.19 o 
  -3   5   6     1612.80     1691.03     29.39 o 
  -1   5   6    18050.04    18267.55    160.36 o 
   1   5   6    11572.68    11705.08    100.72 o 
   3   5   6      697.94      680.80     15.37 o 
   5   5   6    10726.06    10699.34     91.73 o 
   7   5   6    18065.43    18075.92    150.14 o 
   9   5   6     4483.73     4259.71     46.04 o 
  11   5   6     3508.76     3651.04     38.73 o 
  13   5   6    11284.92    11199.52    104.28 o 
  15   5   6     4406.38     4499.42     52.82 o 
  17   5   6      552.60      572.44     21.42 o 
  19   5   6     7050.77     6952.18     83.15 o 
  21   5   6     4385.65     4315.51     57.68 o 
  23   5   6        4.58       -2.71     11.38 o 
  25   5   6     1285.49     1333.86     29.71 o 
  27   5   6      722.26      767.31     45.18 o 
  29   5   6      334.99      323.25     23.54 o 
  31   5   6       38.29       23.44     18.71 o 
  33   5   6      801.22      883.46     35.13 o 
  35   5   6      277.73      319.44     26.70 o 
  37   5   6       70.79       72.17     25.95 o 
  39   5   6        7.83       -5.31     26.07 o 
  41   5   6      289.31      230.69     32.81 o 
  43   5   6      204.80      284.63     53.11 o 
 -44   6   6      162.81      154.17     31.68 o 
 -42   6   6      113.21      111.64     29.75 o 
 -40   6   6       27.31       19.31     22.50 o 
 -38   6   6      205.56      263.20     31.84 o 
 -36   6   6        2.59       29.08     17.89 o 
 -34   6   6       62.41       58.82     17.13 o 
 -32   6   6      462.23      504.50     23.42 o 
 -30   6   6      867.37      874.48     27.82 o 
 -28   6   6      239.99      242.44     18.01 o 
 -26   6   6      543.16      482.25     32.53 o 
 -24   6   6      581.44      628.14     22.59 o 
 -22   6   6       53.83       48.99     11.82 o 
 -20   6   6     1868.28     1845.41     32.40 o 
 -18   6   6     1886.36     1859.31     31.88 o 
 -16   6   6      588.15      620.32     16.68 o 
 -14   6   6      120.01      107.16      7.38 o 
 -12   6   6      711.49      724.06     14.68 o 
 -10   6   6      569.73      553.01     14.35 o 
  -8   6   6      118.27      130.65      7.78 o 
  -6   6   6     8979.52     8826.83     86.79 o 
  -4   6   6     1374.41     1368.70     21.11 o 
  -2   6   6     1318.50     1273.67     20.96 o 
   0   6   6     1038.76     1085.57     21.76 o 
   2   6   6     3555.35     3389.08     36.45 o 
   4   6   6     1674.60     1724.46     22.68 o 
   6   6   6      275.51      232.86      9.02 o 
   8   6   6     5070.66     5037.20     56.06 o 
  10   6   6     3105.62     3278.39     51.58 o 
  12   6   6      942.74      947.41     28.66 o 
  14   6   6       64.45       39.93     17.16 o 
  16   6   6     2384.89     2227.68     50.79 o 
  18   6   6     1440.97     1417.49     42.01 o 
  20   6   6      134.43      176.43     19.33 o 
  22   6   6      726.24      774.25     28.59 o 
  24   6   6     1796.46     1866.26     43.55 o 
  26   6   6       49.83       45.53     19.89 o 
  28   6   6      104.60       63.50     21.59 o 
  30   6   6      244.35      272.80     28.13 o 
  32   6   6     1323.72     1441.84     49.84 o 
  34   6   6        6.88        2.87     23.02 o 
  36   6   6      180.17      184.31     29.14 o 
  38   6   6      424.14      406.47     41.39 o 
 -43   7   6       13.13       -6.77     44.13 o 
 -41   7   6        3.70       12.35     23.33 o 
 -39   7   6        0.18       -5.43     22.04 o 
 -37   7   6      140.70      112.86     35.62 o 
 -35   7   6       61.51       36.49     21.22 o 
 -33   7   6       21.73       20.67     16.43 o 
 -31   7   6       14.26        2.24     15.34 o 
 -29   7   6       99.78       70.29     19.06 o 
 -27   7   6      233.03      217.38     18.01 o 
 -25   7   6        9.46      -12.61     12.61 o 
 -23   7   6        2.47       -8.47     11.37 o 
 -21   7   6      300.69      273.72     15.40 o 
 -19   7   6       25.83       18.76      9.18 o 
 -17   7   6      191.01      157.93     16.40 o 
 -15   7   6      180.03      181.39     10.79 o 
 -13   7   6       71.56       71.13      9.38 o 
 -11   7   6       59.68       39.84      8.20 o 
  -9   7   6        4.43        5.44      6.56 o 
  -7   7   6       10.66       10.17      8.25 o 
  -5   7   6       23.00       16.00      8.50 o 
  -3   7   6      112.20      124.75     10.50 o 
  -1   7   6     1487.28     1401.10     27.01 o 
   1   7   6       28.33       42.97      8.36 o 
   3   7   6       99.09       88.94      9.64 o 
   5   7   6        0.96        7.23      9.41 o 
   7   7   6      177.00      228.50     13.67 o 
   9   7   6      544.99      533.87     25.35 o 
  11   7   6      921.29      949.48     34.44 o 
  13   7   6      294.54      311.25     21.87 o 
  15   7   6      336.93      296.27     23.06 o 
  17   7   6       83.25       63.01     18.11 o 
  19   7   6      330.99      365.09     30.85 o 
  21   7   6        0.59      -13.06     21.75 o 
  23   7   6      317.54      270.50     48.69 o 
  25   7   6      247.72      232.14     30.87 o 
  27   7   6       34.92        0.15     26.07 o 
  29   7   6        4.28       -7.36     33.49 o 
  31   7   6       28.48       39.93     35.41 o 
  33   7   6        0.84       17.13     29.09 o 
  35   7   6        0.08       45.23     31.83 o 
  37   7   6       40.18       94.68     51.82 o 
  39   7   6        0.08       26.52     51.32 o 
 -40   8   6       21.73        0.75     27.01 o 
 -38   8   6       20.90       34.61     27.32 o 
 -36   8   6        3.68       -6.64     25.21 o 
 -34   8   6        1.76        7.25     24.93 o 
 -32   8   6      183.10      191.67     28.41 o 
 -30   8   6       17.42        1.48     19.09 o 
 -28   8   6       23.53       15.54     15.79 o 
 -26   8   6       24.01       -1.15     14.53 o 
 -24   8   6      317.35      307.74     24.92 o 
 -22   8   6       69.05       60.54     14.39 o 
 -20   8   6      339.46      336.34     18.61 o 
 -18   8   6     1417.90     1374.47     31.73 o 
 -16   8   6      381.63      396.36     19.92 o 
 -14   8   6      156.31      178.12     12.38 o 
 -12   8   6     1088.66     1042.14     22.05 o 
 -10   8   6     2064.59     1991.69     30.95 o 
  -8   8   6      511.72      501.98     23.81 o 
  -6   8   6      885.59      857.06     25.18 o 
  -4   8   6     1296.69     1235.56     29.57 o 
  -2   8   6     1150.24     1083.34     29.17 o 
   0   8   6      733.98      747.58     23.30 o 
   2   8   6     3953.21     3925.81     54.69 o 
   4   8   6     3829.99     3742.60     52.77 o 
   6   8   6      413.35      409.40     18.21 o 
   8   8   6     1501.07     1489.40     32.29 o 
  10   8   6      974.84      957.48     34.38 o 
  12   8   6      224.49      245.62     22.44 o 
  14   8   6      958.24      973.75     43.29 o 
  16   8   6     2139.64     2234.22     57.16 o 
  18   8   6      252.79      218.81     23.75 o 
  20   8   6       65.73       32.01     25.21 o 
  22   8   6       11.32      -22.61     23.83 o 
  24   8   6      168.60      168.41     31.31 o 
  26   8   6       39.71       26.76     26.90 o 
  28   8   6      167.83      123.16     31.44 o 
  30   8   6      188.03      192.12     33.88 o 
  32   8   6       42.57       28.24     31.18 o 
  34   8   6       13.85       -5.29     46.29 o 
  36   8   6        4.20        2.54     47.41 o 
  38   8   6       11.34        5.31     53.08 o 
 -37   9   6      227.80      191.87     26.61 o 
 -35   9   6      146.58      138.19     25.11 o 
 -33   9   6        6.68      -12.90     21.51 o 
 -31   9   6      159.85      117.04     39.40 o 
 -29   9   6      821.21      784.82     35.48 o 
 -27   9   6      381.78      370.84     24.17 o 
 -25   9   6       53.19       65.04     16.42 o 
 -23   9   6      607.07      593.32     25.41 o 
 -21   9   6     1356.51     1326.36     41.10 o 
 -19   9   6      178.97      252.22     18.70 o 
 -17   9   6       43.97       22.23     13.84 o 
 -15   9   6     1708.62     1719.26     32.39 o 
 -13   9   6     2708.16     2671.78     42.09 o 
 -11   9   6        0.68        2.65      9.73 o 
  -9   9   6     3232.28     3270.99     44.49 o 
  -7   9   6     5081.70     5157.09     69.56 o 
  -5   9   6     1142.96     1218.92     31.00 o 
  -3   9   6      201.16      209.46     16.49 o 
  -1   9   6     2421.37     2453.63     56.74 o 
   1   9   6     5300.66     5229.39     70.02 o 
   3   9   6       38.83       41.23     12.49 o 
   5   9   6     4288.12     4400.97     66.94 o 
   7   9   6     4835.21     4906.62     77.41 o 
   9   9   6      336.02      305.27     18.39 o 
  11   9   6     1024.24     1059.77     31.13 o 
  13   9   6     1647.05     1650.79     81.97 o 
  15   9   6     1735.18     1780.23     52.42 o 
  17   9   6        4.27       10.98     20.31 o 
  19   9   6     1690.32     1787.18     54.62 o 
  21   9   6     1268.82     1263.11     56.18 o 
  23   9   6       79.12       32.21     35.39 o 
  25   9   6      155.27      189.34     33.86 o 
  27   9   6      377.14      372.44     39.09 o 
  29   9   6       93.96       89.22     33.36 o 
  31   9   6       34.56       -2.43     46.41 o 
  33   9   6      390.57      460.90     67.61 o 
  35   9   6      364.47      406.29     68.51 o 
 -34  10   6       52.50       54.85     23.77 o 
 -32  10   6      102.11      134.40     24.73 o 
 -30  10   6      173.90      172.58     25.32 o 
 -28  10   6       25.79       20.93     26.83 o 
 -26  10   6       60.31       30.95     21.82 o 
 -24  10   6      214.25      186.66     23.99 o 
 -22  10   6        1.43       14.65     17.47 o 
 -20  10   6      671.62      648.27     35.82 o 
 -18  10   6      710.03      648.32     25.75 o 
 -16  10   6      602.77      596.55     21.05 o 
 -14  10   6       15.25       -9.17     11.31 o 
 -12  10   6      853.91      772.67     25.03 o 
 -10  10   6      490.77      450.12     17.53 o 
  -8  10   6       35.30       18.20     10.58 o 
  -6  10   6     1475.75     1469.44     32.48 o 
  -4  10   6     1705.49     1720.85     38.88 o 
  -2  10   6       20.83       31.60     14.84 o 
   0  10   6      859.68      903.68     26.36 o 
   2  10   6     1630.68     1534.45     33.47 o 
   4  10   6      111.56      106.54     15.66 o 
   6  10   6        2.88       -3.91     13.89 o 
   8  10   6      388.97      380.27     25.73 o 
  10  10   6      991.10      973.08     30.13 o 
  12  10   6       65.66       94.85     20.12 o 
  14  10   6       34.34       11.99     23.23 o 
  16  10   6      575.19      539.90     34.62 o 
  18  10   6      561.80      564.12     35.79 o 
  20  10   6        8.23       50.69     44.54 o 
  22  10   6      350.59      346.93     39.17 o 
  24  10   6     1072.19     1067.70     56.80 o 
  26  10   6      264.64      329.99     79.15 o 
  28  10   6        2.85        9.26     46.57 o 
  30  10   6      311.87      219.82     58.44 o 
  32  10   6      433.68      433.69     67.58 o 
 -31  11   6       74.61       83.29     34.61 o 
 -29  11   6      504.47      514.53     33.27 o 
 -27  11   6      183.72      211.88     27.44 o 
 -25  11   6        3.63        4.58     21.94 o 
 -23  11   6       65.69       99.32     23.42 o 
 -21  11   6      197.70      211.36     25.81 o 
 -19  11   6        1.82       10.85     20.14 o 
 -17  11   6      146.10      143.36     25.00 o 
 -15  11   6      239.54      248.25     18.72 o 
 -13  11   6       47.76       45.54     13.39 o 
 -11  11   6        0.95       -1.93     11.86 o 
  -9  11   6       26.40        0.31     11.82 o 
  -7  11   6      414.45      375.76     20.29 o 
  -5  11   6      128.47       98.65     19.09 o 
  -3  11   6        1.04        6.50     15.89 o 
  -1  11   6      269.62      272.65     18.82 o 
   1  11   6      531.73      564.53     31.83 o 
   3  11   6      227.92      220.35     19.78 o 
   5  11   6        6.15       -2.94     15.77 o 
   7  11   6      254.29      257.18     20.09 o 
   9  11   6      169.79      153.89     18.90 o 
  11  11   6       42.59       58.95     21.16 o 
  13  11   6      741.75      711.59     34.05 o 
  15  11   6      479.69      478.20     34.92 o 
  17  11   6       42.84       37.70     31.22 o 
  19  11   6       22.11        6.33     29.86 o 
  21  11   6       85.81       54.36     47.36 o 
  23  11   6       42.58      -31.06     31.06 o 
  25  11   6       37.99       89.93     50.26 o 
  27  11   6       91.43       67.88     51.58 o 
 -26  12   6        1.67      -20.86     29.96 o 
 -24  12   6       48.41       52.99     23.63 o 
 -22  12   6       18.40       23.93     22.85 o 
 -20  12   6       18.16       -6.60     22.19 o 
 -18  12   6       12.43        8.87     21.82 o 
 -16  12   6       51.95       51.49     28.97 o 
 -14  12   6        2.93       -4.66     16.07 o 
 -12  12   6       52.49       54.00     17.11 o 
 -10  12   6      278.28      304.64     21.53 o 
  -8  12   6       40.63       50.78     16.37 o 
  -6  12   6       93.44       66.28     16.38 o 
  -4  12   6      302.40      295.00     22.92 o 
  -2  12   6       88.38       73.29     18.39 o 
   0  12   6       68.82       56.08     30.25 o 
   2  12   6      151.00      137.83     24.33 o 
   4  12   6       34.00        6.57     21.04 o 
   6  12   6        0.39        3.69     20.65 o 
   8  12   6      133.04      124.02     23.65 o 
  10  12   6      102.66       92.51     31.25 o 
  12  12   6        1.04        5.50     29.60 o 
  14  12   6       15.57      -10.21     29.72 o 
  16  12   6      240.06      334.57     42.15 o 
  18  12   6      207.84      230.64     38.28 o 
  20  12   6        8.28       35.92     46.91 o 
  22  12   6       10.60       12.83     50.16 o 
  24  12   6        0.28       -9.49     46.53 o 
 -19  13   6       31.40       19.99     31.61 o 
 -17  13   6      110.41      100.25     27.17 o 
 -15  13   6      195.62      154.48     25.69 o 
 -13  13   6      181.08      147.38     22.60 o 
 -11  13   6        7.38        5.01     17.43 o 
  -9  13   6       69.27       24.64     17.76 o 
  -7  13   6      251.27      263.90     21.86 o 
  -5  13   6        6.62        4.72     15.68 o 
  -3  13   6       43.37       47.94     25.52 o 
  -1  13   6      253.67      229.98     30.16 o 
   1  13   6      568.11      594.74     34.98 o 
   3  13   6       22.18       21.70     23.38 o 
   5  13   6      412.88      381.08     30.90 o 
   7  13   6      505.25      569.02     46.61 o 
   9  13   6       58.05       37.13     31.35 o 
  11  13   6       46.28       30.90     32.03 o 
  13  13   6      131.86      143.36     52.66 o 
  15  13   6       58.38       59.15     35.55 o 
  17  13   6       34.58       57.22     48.71 o 
  -8  14   6       17.85       38.66     26.90 o 
  -6  14   6      121.97       90.26     21.46 o 
  -4  14   6      336.73      349.17     35.49 o 
  -2  14   6       58.92       52.62     22.43 o 
   0  14   6       68.57       56.31     22.23 o 
   2  14   6      311.74      339.55     28.16 o 
   4  14   6      144.18      104.07     37.11 o 
   6  14   6       13.24       15.66     33.61 o 
 -47   1   7       74.05       32.19     42.20 o 
 -45   1   7        1.02      -21.71     31.43 o 
 -43   1   7      148.25      173.72     64.06 o 
 -41   1   7      137.95      138.90     33.67 o 
 -39   1   7        2.98        1.36     22.13 o 
 -37   1   7       20.43        1.34     20.64 o 
 -35   1   7      786.80      845.61     35.46 o 
 -33   1   7      144.55      138.95     20.90 o 
 -31   1   7       95.86       63.87     18.46 o 
 -29   1   7        8.09        8.85     17.12 o 
 -27   1   7     1800.61     1830.00     44.28 o 
 -25   1   7       92.27       36.54     16.12 o 
 -23   1   7       11.30       60.32     14.35 o 
 -21   1   7     7397.09     7024.37    106.57 o 
 -19   1   7     4646.71     4578.73     84.23 o 
 -17   1   7      125.29      142.30      8.58 o 
 -15   1   7      909.51      788.88     13.67 o 
 -13   1   7     4525.82     4395.50     39.19 o 
 -11   1   7     1436.83     1346.39     15.46 o 
  -9   1   7     1211.21     1212.77     18.43 o 
  -7   1   7      504.00      432.72     15.04 o 
  -5   1   7    14421.42    14727.26    153.56 o 
  -3   1   7     3859.50     4185.12     68.10 o 
  -1   1   7      137.85      165.90      5.35 o 
   1   1   7     2355.02     2285.52     20.80 o 
   3   1   7     2160.36     2212.19     20.69 o 
   5   1   7     1186.29     1144.09     13.62 o 
   7   1   7     1091.09     1064.12     13.74 o 
   9   1   7    15809.51    16198.83    144.52 o 
  11   1   7      842.88      862.84     15.53 o 
  13   1   7      615.50      620.13     18.81 o 
  15   1   7       75.22       97.33     12.48 o 
  17   1   7     4238.30     3952.63     53.27 o 
  19   1   7       29.56       39.86     11.94 o 
  21   1   7     4619.57     4376.88     63.07 o 
  23   1   7     2798.33     2648.85     41.24 o 
  25   1   7      178.50      148.02     13.90 o 
  27   1   7      548.35      523.10     19.99 o 
  29   1   7      744.60      699.08     25.57 o 
  31   1   7       18.22       16.18     17.59 o 
  33   1   7       62.77       83.58     20.14 o 
  35   1   7      648.36      739.96     33.13 o 
  37   1   7      136.17      127.66     23.51 o 
  39   1   7       10.56      -14.34     21.65 o 
  41   1   7       70.86       62.12     24.49 o 
  43   1   7      338.39      362.45     31.17 o 
  45   1   7       12.65      -11.20     23.51 o 
 -48   2   7       91.05       46.82     56.27 o 
 -46   2   7       26.24       37.16     33.96 o 
 -44   2   7      457.38      455.68    136.48 o 
 -42   2   7      331.63      260.33     38.22 o 
 -40   2   7        0.63        8.99     21.90 o 
 -38   2   7      275.91      272.02     27.11 o 
 -36   2   7      653.29      597.36     31.74 o 
 -34   2   7      266.48      266.78     24.69 o 
 -32   2   7     1507.31     1526.80     57.95 o 
 -30   2   7     2722.92     2709.67     57.37 o 
 -28   2   7      147.76      136.52     18.29 o 
 -26   2   7      544.35      459.76     23.59 o 
 -24   2   7      492.98      514.13     23.65 o 
 -22   2   7      101.54      151.41     15.87 o 
 -20   2   7      143.67      143.20     11.43 o 
 -18   2   7     5027.44     4977.92     61.50 o 
 -16   2   7     1752.05     1783.69     24.32 o 
 -14   2   7      159.99      183.06      7.25 o 
 -12   2   7       68.68       75.94      5.88 o 
 -10   2   7     5974.68     5825.85     49.70 o 
  -8   2   7      325.12      289.61      5.44 o 
  -6   2   7      155.79      189.94      4.45 o 
  -4   2   7     2842.87     2787.87     24.88 o 
  -2   2   7    15068.08    14797.35    117.96 o 
   0   2   7      200.67      240.57      6.08 o 
   2   2   7     1018.00      909.26     11.38 o 
   4   2   7    10352.43    10076.69     80.55 o 
   6   2   7    10268.90    10501.80     84.76 o 
   8   2   7     1112.84     1163.85     14.71 o 
  10   2   7     6624.93     6697.93     57.01 o 
  12   2   7    32773.34    31097.69    292.81 o 
  14   2   7     1631.17     1717.19     26.62 o 
  16   2   7     3642.63     3422.53     47.73 o 
  18   2   7     9454.04     9071.95    105.25 o 
  20   2   7     6455.91     6188.56     75.45 o 
  22   2   7        3.73       -9.82     10.18 o 
  24   2   7     3518.41     3571.05     51.39 o 
  26   2   7     7753.21     7604.98     92.81 o 
  28   2   7      365.16      347.97     20.11 o 
  30   2   7     1396.39     1418.83     57.09 o 
  32   2   7     2076.77     2156.85     50.73 o 
  34   2   7     1118.52     1144.40     54.00 o 
  36   2   7       43.71       76.97     21.97 o 
  38   2   7      471.99      545.11     32.17 o 
  40   2   7      790.27      871.23     37.89 o 
  42   2   7        1.50      -22.37     22.37 o 
  44   2   7       75.85       97.90     26.72 o 
 -47   3   7       98.85       59.40     34.28 o 
 -45   3   7       40.77       38.28     33.18 o 
 -43   3   7      111.67       88.43     40.31 o 
 -41   3   7      604.16      588.43     45.57 o 
 -39   3   7      162.40      173.32     32.61 o 
 -37   3   7       83.71       69.28     21.87 o 
 -35   3   7      687.05      700.69     47.86 o 
 -33   3   7      705.18      776.63     38.07 o 
 -31   3   7       71.34       78.56     15.24 o 
 -29   3   7      691.99      688.12     21.99 o 
 -27   3   7     1551.05     1540.86     30.45 o 
 -25   3   7       91.69      100.15     11.93 o 
 -23   3   7      637.54      592.20     18.89 o 
 -21   3   7     2672.79     2448.07     41.33 o 
 -19   3   7     4620.93     4588.85     64.99 o 
 -17   3   7      305.60      328.77     14.85 o 
 -15   3   7      146.95      172.87     12.05 o 
 -13   3   7     5795.54     5608.09     60.25 o 
 -11   3   7     5440.04     5573.33     49.32 o 
  -9   3   7     3433.46     3549.19     30.54 o 
  -7   3   7    16859.68    17492.80    117.78 o 
  -5   3   7    12474.97    12420.44     90.24 o 
  -3   3   7       94.34       88.20      4.64 o 
  -1   3   7     2340.79     2464.79     26.48 o 
   1   3   7    12077.61    12330.71     97.57 o 
   3   3   7     2488.18     2595.57     24.59 o 
   5   3   7     1314.85     1295.93     14.84 o 
   7   3   7    12521.53    12689.43     99.69 o 
   9   3   7     8234.14     7927.83     66.80 o 
  11   3   7      556.12      620.25     20.02 o 
  13   3   7     2866.78     2812.43     35.15 o 
  15   3   7     3233.70     3201.14     42.45 o 
  17   3   7     1236.77     1189.75     26.24 o 
  19   3   7      390.79      408.21     15.79 o 
  21   3   7     6034.60     5722.46     71.53 o 
  23   3   7     2317.01     2155.55     33.99 o 
  25   3   7     1343.57     1288.75     26.99 o 
  27   3   7      150.65      156.76     16.88 o 
  29   3   7     1175.63     1132.27     40.25 o 
  31   3   7      487.36      477.68     26.86 o 
  33   3   7      143.63      163.32     22.24 o 
  35   3   7     2291.15     2362.83     55.45 o 
  37   3   7     1275.46     1339.41     44.57 o 
  39   3   7        9.55       -3.38     22.70 o 
  41   3   7      355.53      373.44     30.91 o 
  43   3   7      195.71      231.55     33.40 o 
 -46   4   7        5.24       -2.06     30.96 o 
 -44   4   7        5.44      -21.15     29.93 o 
 -42   4   7       12.27        9.73     29.92 o 
 -40   4   7        0.25       18.72     29.19 o 
 -38   4   7      162.98      129.23     31.17 o 
 -36   4   7      302.95      340.33     21.88 o 
 -34   4   7        0.22       -6.69     13.58 o 
 -32   4   7       86.63      102.75     14.99 o 
 -30   4   7      298.33      349.26     17.79 o 
 -28   4   7      557.44      593.91     20.50 o 
 -26   4   7       40.51       14.74     10.93 o 
 -24   4   7      857.97      861.25     22.16 o 
 -22   4   7     1652.95     1745.40     28.30 o 
 -20   4   7        0.42       20.45      9.48 o 
 -18   4   7      884.34      885.49     20.05 o 
 -16   4   7     1661.37     1616.17     25.26 o 
 -14   4   7      518.27      512.23     12.52 o 
 -12   4   7      490.99      508.33     12.10 o 
 -10   4   7     2012.46     1836.66     21.00 o 
  -8   4   7     1168.63     1207.57     14.73 o 
  -6   4   7     1980.90     2055.79     20.85 o 
  -4   4   7       13.03        7.74      3.93 o 
  -2   4   7     5050.53     5118.46     43.10 o 
   0   4   7     3530.15     3668.81     32.90 o 
   2   4   7      305.07      319.48      7.57 o 
   4   4   7     1825.90     1792.16     18.90 o 
   6   4   7     1238.14     1291.03     17.04 o 
   8   4   7      309.51      285.46      8.93 o 
  10   4   7     2648.13     2518.70     29.84 o 
  12   4   7     2944.84     2916.32     34.13 o 
  14   4   7     1618.98     1496.64     36.79 o 
  16   4   7      936.17      880.80     26.01 o 
  18   4   7      811.35      718.66     20.45 o 
  20   4   7      376.86      410.01     16.59 o 
  22   4   7      467.61      463.65     18.61 o 
  24   4   7      505.13      512.74     19.40 o 
  26   4   7      882.02      873.28     25.22 o 
  28   4   7      533.61      505.00     21.43 o 
  30   4   7      160.68      144.29     18.69 o 
  32   4   7      148.96      229.05     28.22 o 
  34   4   7       28.49       -3.58     20.09 o 
  36   4   7       25.54       39.87     29.16 o 
  38   4   7        4.39        1.88     25.70 o 
  40   4   7       63.27       39.05     28.66 o 
  42   4   7      140.57      217.30     37.22 o 
 -45   5   7        2.21        8.48     42.25 o 
 -43   5   7       75.12       36.40     47.00 o 
 -41   5   7        0.46      -37.46     37.46 o 
 -39   5   7       37.32       29.90     25.67 o 
 -37   5   7        2.42       20.25     29.57 o 
 -35   5   7      255.21      284.95     21.19 o 
 -33   5   7       28.77      -11.01     15.14 o 
 -31   5   7       27.51       28.08     14.63 o 
 -29   5   7      327.79      338.30     19.38 o 
 -27   5   7       80.30      104.26     15.08 o 
 -25   5   7      331.42      414.06     18.65 o 
 -23   5   7       54.44       20.82     10.72 o 
 -21   5   7       29.67       18.11      9.72 o 
 -19   5   7       18.20       18.38      9.25 o 
 -17   5   7       70.55       94.00     11.47 o 
 -15   5   7       21.62        9.41      7.46 o 
 -13   5   7     1324.11     1255.81     20.96 o 
 -11   5   7       54.39       52.50      6.25 o 
  -9   5   7     1493.22     1502.40     19.48 o 
  -7   5   7      466.16      513.33     11.16 o 
  -5   5   7     4510.51     4440.22     41.59 o 
  -3   5   7        1.12       -1.14      4.77 o 
  -1   5   7      668.23      747.35     13.70 o 
   1   5   7      117.31      156.56      9.66 o 
   3   5   7        0.99        0.31      5.04 o 
   5   5   7       67.53       47.67      5.67 o 
   7   5   7      282.32      298.06     10.28 o 
   9   5   7     1564.78     1529.93     33.25 o 
  11   5   7     1561.70     1454.88     21.36 o 
  13   5   7       17.52       11.86      7.38 o 
  15   5   7        2.95       -7.57      8.70 o 
  17   5   7       44.99       32.67      8.53 o 
  19   5   7      517.90      451.34     20.18 o 
  21   5   7      279.06      303.02     16.19 o 
  23   5   7       26.52       23.25     12.32 o 
  25   5   7      636.12      642.74     22.45 o 
  27   5   7      273.31      301.49     18.58 o 
  29   5   7      306.55      320.30     28.00 o 
  31   5   7      155.97      141.03     21.83 o 
  33   5   7       89.52       98.22     22.36 o 
  35   5   7       48.96       28.35     25.11 o 
  37   5   7        9.30       -6.92     25.31 o 
  39   5   7        0.47      -22.91     25.37 o 
  41   5   7       61.72       -6.29     27.88 o 
 -42   6   7      125.45      116.26     50.41 o 
 -40   6   7       10.48       16.99     26.25 o 
 -38   6   7      255.78      262.44     32.11 o 
 -36   6   7      239.59      232.78     30.23 o 
 -34   6   7       41.43       95.25     25.84 o 
 -32   6   7      238.85      227.27     19.43 o 
 -30   6   7      188.26      160.34     17.62 o 
 -28   6   7      148.67      140.56     15.07 o 
 -26   6   7      333.02      356.30     19.55 o 
 -24   6   7     1900.76     1830.03     33.89 o 
 -22   6   7      154.83      156.07     13.28 o 
 -20   6   7      543.46      555.95     23.43 o 
 -18   6   7     1616.25     1540.34     31.64 o 
 -16   6   7      767.78      794.85     22.73 o 
 -14   6   7       65.60       54.64      9.12 o 
 -12   6   7      711.95      698.51     14.83 o 
 -10   6   7      633.00      644.90     13.83 o 
  -8   6   7      771.66      708.05     15.75 o 
  -6   6   7       85.23       84.17      8.19 o 
  -4   6   7     2106.05     2175.74     34.38 o 
  -2   6   7     4350.63     4475.80     65.44 o 
   0   6   7      428.22      465.24     13.98 o 
   2   6   7        5.85       -3.70      4.12 o 
   4   6   7     4749.65     4961.97     53.03 o 
   6   6   7     1822.73     1980.31     34.72 o 
   8   6   7      105.38       74.24     13.54 o 
  10   6   7     2559.04     2667.90     41.28 o 
  12   6   7     3848.71     3768.45     70.92 o 
  14   6   7      189.71      207.58     14.82 o 
  16   6   7      359.92      346.68     25.52 o 
  18   6   7     5212.84     5460.98     99.39 o 
  20   6   7     3469.60     3551.44     92.47 o 
  22   6   7      170.18      214.68     19.54 o 
  24   6   7     2194.11     2340.51     60.33 o 
  26   6   7     1354.22     1279.78     37.99 o 
  28   6   7       16.26       27.27     21.95 o 
  30   6   7      434.91      417.18     31.33 o 
  32   6   7      764.02      955.97     42.61 o 
  34   6   7       79.59       52.45     26.02 o 
  36   6   7      131.29      142.59     29.17 o 
  38   6   7      168.30      256.51     78.41 o 
  40   6   7      208.22      118.17     51.29 o 
 -41   7   7      118.53      106.92     28.86 o 
 -39   7   7       62.78       43.23     26.81 o 
 -37   7   7        0.50       -2.90     20.91 o 
 -35   7   7       94.23      121.80     23.49 o 
 -33   7   7      440.17      470.89     25.52 o 
 -31   7   7      111.04       92.98     17.63 o 
 -29   7   7       12.88       24.02     14.09 o 
 -27   7   7      717.66      673.83     23.17 o 
 -25   7   7      905.55      941.33     32.18 o 
 -23   7   7       63.73       50.25     12.60 o 
 -21   7   7      621.01      595.14     20.36 o 
 -19   7   7     1062.53     1044.89     25.37 o 
 -17   7   7       14.85       26.16     10.46 o 
 -15   7   7     1537.20     1474.20     36.20 o 
 -13   7   7     3082.39     3111.13     43.92 o 
 -11   7   7     3449.27     3428.02     43.14 o 
  -9   7   7      227.95      240.99     14.22 o 
  -7   7   7     3421.41     3433.15     48.64 o 
  -5   7   7     1053.49     1060.52     27.82 o 
  -3   7   7      234.44      229.01     14.22 o 
  -1   7   7     2155.78     2048.00     37.17 o 
   1   7   7     3465.65     3351.87     48.14 o 
   3   7   7     3050.24     2825.78     61.26 o 
   5   7   7      438.82      458.01     21.10 o 
   7   7   7     4512.26     4385.04     72.78 o 
   9   7   7     2843.33     2853.86     53.67 o 
  11   7   7     1211.94     1278.67     34.43 o 
  13   7   7      870.72      895.23     30.00 o 
  15   7   7     5811.56     5862.33    137.59 o 
  17   7   7     1789.31     1707.91     58.48 o 
  19   7   7       65.16       46.21     23.87 o 
  21   7   7     1971.02     1928.41     64.72 o 
  23   7   7     1672.74     1705.00    111.99 o 
  25   7   7       32.65        0.68     26.43 o 
  27   7   7      362.18      397.12     43.77 o 
  29   7   7     1876.06     1878.69     93.13 o 
  31   7   7      614.95      692.80     47.75 o 
  33   7   7       11.06       19.68     30.90 o 
  35   7   7      465.29      507.17     46.21 o 
  37   7   7      456.68      500.25     46.16 o 
 -38   8   7      317.33      314.61     33.59 o 
 -36   8   7      291.29      311.69     33.82 o 
 -34   8   7       25.11       48.57     22.38 o 
 -32   8   7      454.91      472.25     29.77 o 
 -30   8   7      650.95      584.36     30.62 o 
 -28   8   7       39.73       63.79     25.37 o 
 -26   8   7      461.02      479.85     24.43 o 
 -24   8   7     1420.44     1426.98     37.00 o 
 -22   8   7      832.78      779.05     26.23 o 
 -20   8   7        0.88        4.21     12.92 o 
 -18   8   7      756.11      783.48     25.10 o 
 -16   8   7     1129.88     1092.31     28.99 o 
 -14   8   7     1109.79     1079.89     24.14 o 
 -12   8   7      126.92      125.91     13.06 o 
 -10   8   7     2760.45     2696.71     38.02 o 
  -8   8   7     2240.26     2245.04     38.23 o 
  -6   8   7       97.70       94.25     14.88 o 
  -4   8   7     2373.13     2437.46     44.01 o 
  -2   8   7     3182.34     3085.01     50.90 o 
   0   8   7     1802.72     1909.73     34.14 o 
   2   8   7      169.68      199.23     13.78 o 
   4   8   7     2303.18     2450.18     50.13 o 
   6   8   7     1854.44     1822.44     36.18 o 
   8   8   7        0.02        5.85     14.36 o 
  10   8   7     1673.74     1631.68     41.06 o 
  12   8   7     2539.05     2588.26     53.39 o 
  14   8   7      305.68      300.76     21.66 o 
  16   8   7      568.15      609.40     27.48 o 
  18   8   7     1288.26     1404.36     56.06 o 
  20   8   7      323.81      334.55     43.73 o 
  22   8   7      167.43      185.50     31.73 o 
  24   8   7      374.58      355.43     56.64 o 
  26   8   7      426.69      307.99     46.69 o 
  28   8   7       71.21       19.68     31.32 o 
  30   8   7       93.39       57.66     32.52 o 
  32   8   7      121.57      140.06     36.19 o 
  34   8   7        9.26       19.75     33.38 o 
  36   8   7      146.15      159.65     56.68 o 
 -37   9   7        1.50      -23.80     41.28 o 
 -35   9   7        6.04        8.51     24.92 o 
 -33   9   7       62.86       45.40     27.08 o 
 -31   9   7      141.26      156.62     24.54 o 
 -29   9   7      192.52      157.00     24.21 o 
 -27   9   7       35.11       49.65     21.39 o 
 -25   9   7      306.39      301.66     22.65 o 
 -23   9   7        0.07       31.29     15.40 o 
 -21   9   7        6.25        1.74     14.75 o 
 -19   9   7      203.25      190.75     17.93 o 
 -17   9   7      360.91      383.93     20.77 o 
 -15   9   7       10.90      -11.07     11.07 o 
 -13   9   7      108.35       82.60     12.07 o 
 -11   9   7      477.73      444.80     16.47 o 
  -9   9   7       44.49        1.69     15.07 o 
  -7   9   7      395.47      403.39     18.47 o 
  -5   9   7      613.03      633.16     23.50 o 
  -3   9   7      310.38      311.35     18.43 o 
  -1   9   7      400.36      414.21     18.48 o 
   1   9   7      491.76      491.54     19.52 o 
   3   9   7       25.69        9.36     13.04 o 
   5   9   7      350.86      348.72     19.01 o 
   7   9   7     1618.42     1703.12     37.07 o 
   9   9   7      176.93      184.76     20.32 o 
  11   9   7      115.57       60.35     18.31 o 
  13   9   7       29.51       27.78     21.46 o 
  15   9   7       24.53       48.55     18.58 o 
  17   9   7        9.19       14.23     37.32 o 
  19   9   7        0.63       34.58     38.96 o 
  21   9   7      206.13      216.52     59.24 o 
  23   9   7       26.60       39.08     30.62 o 
  25   9   7        5.05       17.46     30.82 o 
  27   9   7       16.38       12.75     30.75 o 
  29   9   7       37.26       43.06     32.15 o 
  31   9   7      153.16      126.92     36.85 o 
  33   9   7        1.68      -43.59     43.59 o 
 -34  10   7       17.77      -14.00     46.75 o 
 -32  10   7       26.68       16.50     26.46 o 
 -30  10   7        0.79       -2.21     22.07 o 
 -28  10   7        0.87      -19.21     20.68 o 
 -26  10   7       58.62       46.27     22.02 o 
 -24  10   7       76.46       79.50     22.18 o 
 -22  10   7       64.75       82.76     21.52 o 
 -20  10   7      125.71      112.75     21.89 o 
 -18  10   7        3.36      -15.27     15.27 o 
 -16  10   7       47.11       33.49     15.71 o 
 -14  10   7       53.27       71.02     13.52 o 
 -12  10   7        2.98      -11.20     11.20 o 
 -10  10   7       93.22      111.98     12.76 o 
  -8  10   7       11.14       24.38     13.71 o 
  -6  10   7       11.08        6.16     13.58 o 
  -4  10   7       33.87       29.29     14.83 o 
  -2  10   7        3.90      -12.68     12.68 o 
   0  10   7       98.02       69.64     14.56 o 
   2  10   7       49.61       36.66     21.76 o 
   4  10   7      352.07      394.55     21.25 o 
   6  10   7      168.60      194.72     18.33 o 
   8  10   7       25.31       30.35     18.54 o 
  10  10   7       80.26       45.77     19.31 o 
  12  10   7      252.79      271.94     24.22 o 
  14  10   7      165.35      123.94     22.36 o 
  16  10   7        5.29        7.25     19.85 o 
  18  10   7      219.20      223.57     34.48 o 
  20  10   7      118.44      106.44     32.94 o 
  22  10   7       42.45       70.80     49.02 o 
  24  10   7       69.59       42.64     31.87 o 
  26  10   7      132.77      129.30     88.56 o 
  28  10   7       71.52       35.67     34.54 o 
  30  10   7        0.35      -48.43     48.43 o 
 -29  11   7       27.17       48.28     23.47 o 
 -27  11   7      101.64       97.53     24.08 o 
 -25  11   7      246.21      300.17     28.34 o 
 -23  11   7        0.53       -3.03     21.30 o 
 -21  11   7       21.41       13.15     21.69 o 
 -19  11   7       97.84       98.91     23.09 o 
 -17  11   7        0.76       13.85     20.53 o 
 -15  11   7      403.01      401.27     22.82 o 
 -13  11   7      527.46      536.00     22.61 o 
 -11  11   7      303.84      281.23     18.83 o 
  -9  11   7       12.98       11.22     12.56 o 
  -7  11   7      263.45      253.60     23.17 o 
  -5  11   7      421.22      418.93     21.51 o 
  -3  11   7        0.68      -11.78     13.58 o 
  -1  11   7     1529.83     1481.43     41.49 o 
   1  11   7     1647.38     1622.60     41.37 o 
   3  11   7      274.44      267.78     22.68 o 
   5  11   7       73.82       64.68     17.34 o 
   7  11   7      941.17      927.77     46.08 o 
   9  11   7      102.67      120.44     22.33 o 
  11  11   7       58.16       42.71     21.76 o 
  13  11   7      643.53      741.80     48.40 o 
  15  11   7     1037.10     1121.73     58.53 o 
  17  11   7      249.78      319.92     39.47 o 
  19  11   7        7.46       31.85     33.15 o 
  21  11   7      273.56      338.02     89.49 o 
  23  11   7      278.00      253.84     40.46 o 
  25  11   7        8.58       11.69     34.58 o 
  27  11   7      140.11       95.02     52.09 o 
 -24  12   7      437.85      451.02     90.82 o 
 -22  12   7      296.26      336.73     30.41 o 
 -20  12   7        8.80       38.24     23.34 o 
 -18  12   7      379.60      386.56     30.42 o 
 -16  12   7      570.52      524.23     37.14 o 
 -14  12   7       75.33       87.28     18.92 o 
 -12  12   7       63.47       70.93     17.23 o 
 -10  12   7      656.86      678.57     28.06 o 
  -8  12   7      468.68      499.25     24.73 o 
  -6  12   7        4.34        8.58     18.23 o 
  -4  12   7      304.01      291.92     24.14 o 
  -2  12   7      543.12      448.51     27.00 o 
   0  12   7      319.76      268.95     27.13 o 
   2  12   7       17.60        9.14     21.12 o 
   4  12   7     1001.84      943.97     52.12 o 
   6  12   7      873.45      843.91     51.01 o 
   8  12   7       12.15       11.23     30.67 o 
  10  12   7      303.79      296.91     79.04 o 
  12  12   7      653.78      758.26     86.17 o 
  14  12   7      193.24      223.97     53.88 o 
  16  12   7      187.75      173.15     37.21 o 
  18  12   7      698.88      684.71     68.99 o 
  20  12   7      342.78      352.24     46.29 o 
  22  12   7       17.67       19.19     46.69 o 
 -17  13   7      147.31      190.33     47.27 o 
 -15  13   7       65.97       64.06     23.87 o 
 -13  13   7      319.25      313.77     33.24 o 
 -11  13   7      169.57      155.89     20.89 o 
  -9  13   7        9.23        2.31     17.60 o 
  -7  13   7      440.12      445.67     23.21 o 
  -5  13   7      504.52      478.43     41.53 o 
  -3  13   7       28.49       -4.23     19.37 o 
  -1  13   7      225.94      221.46     30.24 o 
   1  13   7      192.61      226.43     36.73 o 
   3  13   7       16.90       36.54     31.50 o 
   5  13   7       75.24       68.57     33.34 o 
   7  13   7      241.08      216.42     71.01 o 
   9  13   7      321.58      270.28     40.45 o 
  11  13   7       26.34       16.85     32.25 o 
  13  13   7      179.16      181.16     39.13 o 
  15  13   7      155.47       90.89     37.16 o 
 -46   0   8       50.18        7.94     46.78 o 
 -44   0   8      172.78      168.08     50.52 o 
 -42   0   8       42.74       21.34     45.10 o 
 -40   0   8        5.35      -37.60     37.60 o 
 -38   0   8      534.82      524.83     45.97 o 
 -36   0   8     1016.86      984.85     56.28 o 
 -34   0   8      390.33      418.77     46.26 o 
 -32   0   8        8.92        3.43     35.47 o 
 -30   0   8      369.40      449.49     55.20 o 
 -28   0   8      149.80      197.39     37.51 o 
 -26   0   8      718.65      688.93     50.84 o 
 -24   0   8      114.74      105.99     23.89 o 
 -22   0   8     3214.19     3270.85     86.31 o 
 -20   0   8     3121.36     3085.19    140.23 o 
 -18   0   8     2339.56     2270.12     64.74 o 
 -16   0   8     4408.80     4147.71     79.02 o 
 -14   0   8    18853.88    18929.16    262.82 o 
 -12   0   8     2001.04     1869.94     36.84 o 
 -10   0   8     2410.85     2121.24     39.78 o 
  -8   0   8     4865.64     4467.05     70.36 o 
  -6   0   8    11985.07    11633.54    187.98 o 
  -4   0   8     1512.08     1621.16     37.34 o 
  -2   0   8     4511.42     4108.35     74.24 o 
   0   0   8     5475.53     5257.79     91.30 o 
   2   0   8      870.26      839.10     23.63 o 
   4   0   8     1498.01     1458.86     27.95 o 
   6   0   8     6240.46     6406.89     76.39 o 
   8   0   8    16894.07    16658.58    205.96 o 
  10   0   8     4517.23     4130.11     59.65 o 
  12   0   8     2612.73     2652.12     47.48 o 
  14   0   8      284.84      323.05     18.99 o 
  16   0   8     1008.95     1034.97     39.78 o 
  18   0   8     1849.40     1898.41     47.05 o 
  20   0   8     1562.64     1737.14     79.97 o 
  22   0   8     1077.27     1035.36     35.44 o 
  24   0   8        7.60       -1.64     15.64 o 
  26   0   8     2848.35     2728.90     63.14 o 
  28   0   8      575.05      563.68     31.13 o 
  30   0   8      291.45      286.60     58.76 o 
  32   0   8      141.63      104.24     30.78 o 
  34   0   8      846.45      756.21     47.06 o 
  36   0   8       21.41       27.14     30.56 o 
  38   0   8       18.63       49.39     32.22 o 
  40   0   8      536.80      625.27     70.63 o 
  42   0   8       99.47       50.44     36.53 o 
  44   0   8        2.36      -21.41     45.73 o 
 -47   1   8       94.68       72.59     34.79 o 
 -45   1   8      331.38      302.28     39.78 o 
 -43   1   8       64.79       12.69     31.36 o 
 -41   1   8       25.34       24.92     42.84 o 
 -39   1   8      190.15      212.66     28.49 o 
 -37   1   8      389.44      385.78     29.66 o 
 -35   1   8       39.73       13.02     20.46 o 
 -33   1   8      504.44      458.93     28.51 o 
 -31   1   8     1699.29     1650.37     45.40 o 
 -29   1   8        1.77       -3.34     16.57 o 
 -27   1   8      944.39      902.17     32.64 o 
 -25   1   8     1606.02     1672.84     41.62 o 
 -23   1   8     2166.56     2275.08     48.80 o 
 -21   1   8      170.37      150.77     18.43 o 
 -19   1   8     1593.73     1552.78     37.02 o 
 -17   1   8     2413.55     2449.04     47.58 o 
 -15   1   8      132.97      127.30     13.88 o 
 -13   1   8     4321.26     4316.13     52.20 o 
 -11   1   8      691.52      705.27     15.75 o 
  -9   1   8     1111.33     1035.34     17.57 o 
  -7   1   8     1707.24     1622.95     28.12 o 
  -5   1   8     7513.89     7842.29     79.49 o 
  -3   1   8     7524.52     7510.50     82.90 o 
  -1   1   8       21.18       15.31      6.76 o 
   1   1   8     7890.58     7800.77     63.80 o 
   3   1   8      976.25     1080.27     12.65 o 
   5   1   8     1106.65     1014.30     13.00 o 
   7   1   8     2456.54     2557.32     26.69 o 
   9   1   8    11322.02    11419.91    107.36 o 
  11   1   8     3793.98     3743.09     43.39 o 
  13   1   8      536.26      481.33     15.33 o 
  15   1   8     8651.01     7877.10    111.00 o 
  17   1   8     6069.77     5706.23     73.43 o 
  19   1   8      102.35       99.60     14.47 o 
  21   1   8      283.76      246.17     18.06 o 
  23   1   8     4746.42     4371.58     59.51 o 
  25   1   8     2193.41     2012.49     37.09 o 
  27   1   8       50.80       68.79     14.10 o 
  29   1   8     1704.35     1846.15     39.45 o 
  31   1   8      956.08     1019.39     36.72 o 
  33   1   8       12.41      -18.50     18.50 o 
  35   1   8      195.24      200.96     24.89 o 
  37   1   8      935.34     1009.43     39.27 o 
  39   1   8      503.22      546.28     33.14 o 
  41   1   8        2.32       -9.70     27.61 o 
  43   1   8       23.26       19.07     24.40 o 
 -46   2   8       21.56        6.19     31.24 o 
 -44   2   8        1.50       -5.76     30.87 o 
 -42   2   8       36.24       22.50     30.59 o 
 -40   2   8        0.97        9.19     28.74 o 
 -38   2   8       40.05       53.55     23.07 o 
 -36   2   8       24.97       21.65     26.66 o 
 -34   2   8      106.27      125.33     22.26 o 
 -32   2   8       87.77       59.15     22.10 o 
 -30   2   8       37.87       29.03     17.82 o 
 -28   2   8       67.46       42.98     16.71 o 
 -26   2   8        3.72        2.60     15.05 o 
 -24   2   8      190.89      187.43     18.75 o 
 -22   2   8      434.47      408.33     21.97 o 
 -20   2   8       19.98       35.73     13.15 o 
 -18   2   8      414.27      358.93     18.85 o 
 -16   2   8      621.79      616.11     17.55 o 
 -14   2   8       80.36       67.68      9.22 o 
 -12   2   8      239.27      298.10     16.52 o 
 -10   2   8      350.16      387.76     10.79 o 
  -8   2   8     1014.13     1068.25     19.39 o 
  -6   2   8      255.87      258.45      9.06 o 
  -4   2   8      600.19      562.39     10.92 o 
  -2   2   8      180.66      175.27      5.47 o 
   0   2   8      303.43      306.63      7.09 o 
   2   2   8       58.47       47.67      3.87 o 
   4   2   8     1937.79     2039.00     22.76 o 
   6   2   8     5221.90     5257.45     47.01 o 
   8   2   8        2.78       -5.34      5.34 o 
  10   2   8      294.01      308.20     10.36 o 
  12   2   8      180.03      184.57     10.19 o 
  14   2   8       65.12       59.82     10.44 o 
  16   2   8       33.22       16.01      8.00 o 
  18   2   8     1184.83     1084.34     37.64 o 
  20   2   8      394.90      395.99     18.01 o 
  22   2   8      131.80      143.82     17.77 o 
  24   2   8       11.87      -11.72     11.72 o 
  26   2   8        4.05        2.67     12.86 o 
  28   2   8        7.44       -1.79     13.46 o 
  30   2   8       81.98       36.17     16.72 o 
  32   2   8       90.77       91.72     21.15 o 
  34   2   8       15.92       30.44     20.85 o 
  36   2   8      347.53      322.38     27.99 o 
  38   2   8        1.37       15.31     23.10 o 
  40   2   8        5.11       -1.74     23.06 o 
  42   2   8       12.50      -23.01     23.01 o 
 -45   3   8       22.72      -13.59     30.95 o 
 -43   3   8        0.20       11.56     30.47 o 
 -41   3   8       21.47        8.64     30.82 o 
 -39   3   8        7.67      -20.25     27.70 o 
 -37   3   8       30.34       -3.22     20.71 o 
 -35   3   8      125.06      121.53     22.91 o 
 -33   3   8       24.64        8.98     34.28 o 
 -31   3   8      233.68      239.44     23.09 o 
 -29   3   8        0.35      -15.41     15.41 o 
 -27   3   8       42.48       35.67     16.36 o 
 -25   3   8        7.31      -14.80     14.80 o 
 -23   3   8      117.71      120.20     12.74 o 
 -21   3   8      142.96      110.56     14.18 o 
 -19   3   8       19.26        8.46      8.53 o 
 -17   3   8       11.98       19.69      7.18 o 
 -15   3   8     1023.61      920.26     22.76 o 
 -13   3   8      104.38      115.85      8.62 o 
 -11   3   8      351.94      369.11     13.80 o 
  -9   3   8     1514.32     1598.54     25.80 o 
  -7   3   8      473.99      463.75     13.31 o 
  -5   3   8       19.43       38.36      6.08 o 
  -3   3   8       23.15       16.62      4.64 o 
  -1   3   8      684.51      736.59     12.50 o 
   1   3   8     6201.80     6371.46     57.06 o 
   3   3   8       80.98       75.36      5.66 o 
   5   3   8      285.09      328.44      8.92 o 
   7   3   8      433.54      466.47     10.47 o 
   9   3   8     1022.69     1041.66     16.48 o 
  11   3   8      187.04      168.21     10.10 o 
  13   3   8       97.35      104.81     10.40 o 
  15   3   8     2718.34     2727.36     37.85 o 
  17   3   8      207.04      221.42     15.20 o 
  19   3   8       13.43       20.22      9.98 o 
  21   3   8       13.63       13.84     11.27 o 
  23   3   8     2844.12     2859.72     41.39 o 
  25   3   8      248.36      233.83     16.64 o 
  27   3   8       16.39       24.47     15.26 o 
  29   3   8       56.48       52.48     16.81 o 
  31   3   8       64.88       59.72     17.63 o 
  33   3   8        8.35        8.03     19.81 o 
  35   3   8      113.35       96.45     30.85 o 
  37   3   8      250.25      341.15     36.94 o 
  39   3   8      124.05      104.29     25.97 o 
  41   3   8       20.56       50.00     27.77 o 
 -44   4   8      155.07      113.83     52.32 o 
 -42   4   8      171.41      164.08     35.32 o 
 -40   4   8       40.06       63.81     30.45 o 
 -38   4   8      236.94      206.48     34.47 o 
 -36   4   8      329.32      383.31     33.32 o 
 -34   4   8      437.04      452.00     28.38 o 
 -32   4   8        0.61       14.89     18.83 o 
 -30   4   8      929.31      907.82     28.39 o 
 -28   4   8     1045.58     1113.45     30.23 o 
 -26   4   8      280.44      259.82     16.82 o 
 -24   4   8      360.29      397.66     16.45 o 
 -22   4   8     2586.03     2603.55     40.37 o 
 -20   4   8     1377.24     1424.77     27.53 o 
 -18   4   8       19.40       30.00      9.36 o 
 -16   4   8      971.42      958.74     24.75 o 
 -14   4   8     3834.32     3699.78     55.08 o 
 -12   4   8      384.41      389.35     13.67 o 
 -10   4   8       11.69       10.66      7.52 o 
  -8   4   8     7144.34     7277.21     84.50 o 
  -6   4   8     8272.63     8063.83     92.03 o 
  -4   4   8        0.79       -7.05      7.05 o 
  -2   4   8     4636.60     4660.64     54.30 o 
   0   4   8     9910.80     9828.60    104.83 o 
   2   4   8      540.34      561.91     12.66 o 
   4   4   8     3471.39     3532.04     40.73 o 
   6   4   8     4016.75     4101.37     45.94 o 
   8   4   8     2551.57     2416.64     29.56 o 
  10   4   8     1371.32     1324.08     22.16 o 
  12   4   8     5933.65     5991.97     74.86 o 
  14   4   8     1605.07     1645.08     29.67 o 
  16   4   8      351.45      310.77     18.24 o 
  18   4   8     2956.66     2846.96     42.58 o 
  20   4   8      526.23      513.69     18.64 o 
  22   4   8      230.28      209.94     15.01 o 
  24   4   8      100.97       94.51     13.08 o 
  26   4   8     1225.20     1240.91     32.53 o 
  28   4   8       72.60       73.96     15.60 o 
  30   4   8      105.80       92.58     18.18 o 
  32   4   8      134.51      155.16     23.18 o 
  34   4   8      460.99      529.64     30.65 o 
  36   4   8      326.89      316.98     39.89 o 
  38   4   8        1.47       13.07     23.26 o 
  40   4   8      448.88      473.86     38.56 o 
  42   4   8      229.30      240.54     43.34 o 
 -43   5   8       25.65       61.47     48.45 o 
 -41   5   8        5.31       24.68     45.12 o 
 -39   5   8      363.73      437.95     62.59 o 
 -37   5   8      408.25      413.36     59.58 o 
 -35   5   8       89.58      183.67     63.78 o 
 -33   5   8      734.58      836.15     32.75 o 
 -31   5   8      967.54     1128.37     36.35 o 
 -29   5   8      122.00      143.97     16.37 o 
 -27   5   8      225.75      193.48     25.73 o 
 -25   5   8     1395.65     1401.27     32.38 o 
 -23   5   8      504.59      515.70     21.44 o 
 -21   5   8      421.78      402.60     18.01 o 
 -19   5   8     1768.14     1826.96     40.37 o 
 -17   5   8     4162.27     4274.95     62.49 o 
 -15   5   8      809.11      765.00     22.07 o 
 -13   5   8     4104.84     3968.89     65.21 o 
 -11   5   8     2370.39     2395.04     39.99 o 
  -9   5   8       16.35        7.14      8.17 o 
  -7   5   8      802.42      708.05     20.14 o 
  -5   5   8     4133.62     4030.02     57.03 o 
  -3   5   8     2125.74     2184.95     33.51 o 
  -1   5   8      253.22      253.06     12.44 o 
   1   5   8     1964.68     1902.66     31.32 o 
   3   5   8     2771.46     2960.08     42.47 o 
   5   5   8     1660.29     1754.61     29.53 o 
   7   5   8      338.03      423.34     13.51 o 
   9   5   8     8032.12     8203.65     89.35 o 
  11   5   8     2857.08     2932.72     39.54 o 
  13   5   8       74.91       81.03     11.80 o 
  15   5   8     1754.73     1773.04     38.83 o 
  17   5   8     4456.81     4461.76     59.13 o 
  19   5   8      311.73      320.78     16.16 o 
  21   5   8      842.20      879.96     33.13 o 
  23   5   8     2147.20     2122.68     39.35 o 
  25   5   8     1781.90     1738.92     35.35 o 
  27   5   8       32.22       43.96     15.10 o 
  29   5   8     1299.44     1311.74     40.56 o 
  31   5   8     1393.95     1419.05     38.72 o 
  33   5   8        3.75       13.81     28.89 o 
  35   5   8      444.64      469.54     43.92 o 
  37   5   8      217.44      168.90     30.48 o 
  39   5   8      147.95       88.63     38.53 o 
 -42   6   8      123.14       35.35     48.14 o 
 -40   6   8       10.36       31.88     45.79 o 
 -38   6   8       12.51        9.76     42.66 o 
 -36   6   8      202.87      256.26     52.38 o 
 -34   6   8       60.49       77.73     25.58 o 
 -32   6   8       52.34       53.35     20.27 o 
 -30   6   8       10.97       18.20     15.06 o 
 -28   6   8      241.71      264.22     29.65 o 
 -26   6   8      289.59      288.00     22.71 o 
 -24   6   8       18.37       23.60     13.58 o 
 -22   6   8      929.95      941.70     27.03 o 
 -20   6   8      593.14      627.73     21.97 o 
 -18   6   8       92.73       69.73     12.89 o 
 -16   6   8       68.06       64.57     12.10 o 
 -14   6   8     1029.66     1025.71     25.94 o 
 -12   6   8      627.96      649.37     17.51 o 
 -10   6   8     2415.35     2382.69     35.20 o 
  -8   6   8     3999.38     4115.22     59.73 o 
  -6   6   8      946.11      946.66     24.01 o 
  -4   6   8      162.75      169.47     13.85 o 
  -2   6   8      764.35      762.75     19.84 o 
   0   6   8      589.35      648.64     21.02 o 
   2   6   8        2.94       13.54      9.27 o 
   4   6   8     2899.19     2710.49     53.54 o 
   6   6   8     6768.60     6662.36    101.49 o 
   8   6   8      615.18      661.41     24.81 o 
  10   6   8      172.33      132.41     13.32 o 
  12   6   8       35.50       20.78      6.93 o 
  14   6   8     1535.56     1627.08     84.45 o 
  16   6   8        1.99       -0.38     16.46 o 
  18   6   8      991.59      906.19     35.60 o 
  20   6   8     3051.20     2934.88     65.68 o 
  22   6   8     1118.11     1111.28     36.14 o 
  24   6   8       10.92       17.56     17.57 o 
  26   6   8      205.63      228.66     22.55 o 
  28   6   8      591.91      644.06     34.40 o 
  30   6   8        5.34       14.26     23.86 o 
  32   6   8      262.57      228.39     29.45 o 
  34   6   8      587.84      592.87     38.20 o 
  36   6   8      289.19      331.89     40.39 o 
  38   6   8       13.51       37.14     34.08 o 
 -41   7   8       35.06       -1.85     44.48 o 
 -39   7   8        6.80      -39.26     39.26 o 
 -37   7   8        1.43      -37.80     37.80 o 
 -35   7   8        0.49       -8.76     19.87 o 
 -33   7   8      184.12      182.67     24.17 o 
 -31   7   8      122.45       99.15     21.17 o 
 -29   7   8        8.07       11.87     16.76 o 
 -27   7   8      202.81      260.36     19.38 o 
 -25   7   8      178.76      182.02     20.09 o 
 -23   7   8       51.11       45.35     14.31 o 
 -21   7   8       74.16       70.49     17.62 o 
 -19   7   8      674.12      677.04     33.80 o 
 -17   7   8       60.15       41.92     12.63 o 
 -15   7   8       94.46       67.24     12.95 o 
 -13   7   8       44.36       39.83     10.03 o 
 -11   7   8       54.03       45.70      8.70 o 
  -9   7   8       14.28        1.52      6.64 o 
  -7   7   8      159.53      110.31     12.36 o 
  -5   7   8      593.66      532.92     17.83 o 
  -3   7   8     1700.73     1674.50     30.48 o 
  -1   7   8      313.01      303.56     16.93 o 
   1   7   8      210.59      216.10     13.05 o 
   3   7   8      201.45      205.23     20.62 o 
   5   7   8       91.10       99.94     19.19 o 
   7   7   8        0.21       -3.97     16.12 o 
   9   7   8       19.60       10.36      7.79 o 
  11   7   8      736.84      786.02     33.76 o 
  13   7   8      268.58      277.96     19.43 o 
  15   7   8       40.01       39.99     42.79 o 
  17   7   8      133.79      112.95     24.93 o 
  19   7   8       41.75       49.13     25.30 o 
  21   7   8       28.71       37.80     26.15 o 
  23   7   8       37.22       15.96     26.20 o 
  25   7   8      153.91      220.85     32.80 o 
  27   7   8        0.34       -3.60     49.36 o 
  29   7   8        1.35        3.27     28.68 o 
  31   7   8       42.90       44.08     31.79 o 
  33   7   8        1.03      -30.00     30.00 o 
  35   7   8       21.75       18.32     33.90 o 
  37   7   8       21.86       28.53     46.54 o 
 -36   8   8        5.63       24.98     25.88 o 
 -34   8   8        3.24       18.81     25.02 o 
 -32   8   8        0.65       18.80     24.11 o 
 -30   8   8      192.79      204.53     28.89 o 
 -28   8   8      126.31      164.03     65.36 o 
 -26   8   8       27.58       24.34     17.53 o 
 -24   8   8        3.41        5.20     16.32 o 
 -22   8   8      207.83      242.05     20.91 o 
 -20   8   8      354.22      337.63     27.53 o 
 -18   8   8       16.89       42.97     20.17 o 
 -16   8   8      502.15      525.81     24.59 o 
 -14   8   8      253.90      240.39     15.34 o 
 -12   8   8       92.96       76.67     11.85 o 
 -10   8   8      265.74      272.41     23.46 o 
  -8   8   8     1221.21     1252.69     28.16 o 
  -6   8   8      384.31      425.09     24.28 o 
  -4   8   8      166.16      173.79     15.12 o 
  -2   8   8      555.65      621.54     28.40 o 
   0   8   8     1304.49     1273.66     33.31 o 
   2   8   8        0.61        9.04     17.59 o 
   4   8   8     1029.83     1062.89     38.27 o 
   6   8   8       49.56       64.90     17.59 o 
   8   8   8       18.93        3.95     14.67 o 
  10   8   8       60.90       33.11     15.59 o 
  12   8   8      414.34      416.15     24.44 o 
  14   8   8     1004.61     1010.01     48.04 o 
  16   8   8        6.91      -22.59     22.59 o 
  18   8   8      293.59      266.95     33.72 o 
  20   8   8      156.47      138.76     36.53 o 
  22   8   8      125.94       90.60     29.70 o 
  24   8   8       10.97      -23.41     28.18 o 
  26   8   8      322.87      351.80     88.11 o 
  28   8   8      185.71      174.20     36.63 o 
  30   8   8        2.28      -16.28     30.31 o 
  32   8   8      205.57      167.22     39.10 o 
  34   8   8       82.75       54.47     35.46 o 
 -35   9   8       44.32       36.11     26.77 o 
 -33   9   8      259.35      211.49     31.73 o 
 -31   9   8      423.72      492.35     37.51 o 
 -29   9   8      228.28      271.77     32.26 o 
 -27   9   8      130.73      115.06     42.59 o 
 -25   9   8      550.53      449.85     33.68 o 
 -23   9   8       81.98       62.32     29.37 o 
 -21   9   8      667.40      684.64     29.63 o 
 -19   9   8      916.38      931.30     33.47 o 
 -17   9   8      383.87      390.56     24.23 o 
 -15   9   8      141.76      154.97     23.34 o 
 -13   9   8      111.50       95.95     13.59 o 
 -11   9   8      585.93      592.84     19.83 o 
  -9   9   8      411.53      462.30     25.18 o 
  -7   9   8      128.15      121.36     14.71 o 
  -5   9   8      720.18      695.68     22.70 o 
  -3   9   8      414.47      428.99     21.20 o 
  -1   9   8      192.17      185.34     18.29 o 
   1   9   8      267.56      233.72     19.38 o 
   3   9   8     1999.43     1936.82     54.39 o 
   5   9   8      298.47      383.36     37.60 o 
   7   9   8       91.53       74.43     17.88 o 
   9   9   8      903.61      881.46     33.15 o 
  11   9   8      887.59      927.31     33.80 o 
  13   9   8       27.16       45.70     19.39 o 
  15   9   8      162.38      197.80     57.21 o 
  17   9   8     1390.55     1384.01     59.60 o 
  19   9   8      145.84      192.01     33.48 o 
  21   9   8      519.25      621.51     45.52 o 
  23   9   8      607.28      684.73     80.15 o 
  25   9   8      214.93      180.79     42.59 o 
  27   9   8       27.17       58.88     34.59 o 
  29   9   8      142.37      135.97     36.39 o 
  31   9   8      265.62      278.76     54.98 o 
 -32  10   8       29.49       23.12     53.62 o 
 -30  10   8      137.32      136.20     30.50 o 
 -28  10   8      404.14      419.93     36.23 o 
 -26  10   8      117.27       69.66     27.27 o 
 -24  10   8       32.17       21.04     25.84 o 
 -22  10   8      237.60      225.64     29.62 o 
 -20  10   8      307.00      280.67     30.38 o 
 -18  10   8        7.81      -29.43     29.43 o 
 -16  10   8      250.13      243.49     22.16 o 
 -14  10   8      920.77      931.60     25.92 o 
 -12  10   8       30.60       11.40     12.33 o 
 -10  10   8      419.22      434.15     17.41 o 
  -8  10   8     1156.52     1176.56     30.92 o 
  -6  10   8      653.27      693.17     25.11 o 
  -4  10   8       23.09        5.99     13.71 o 
  -2  10   8     1632.02     1626.29     42.70 o 
   0  10   8     1581.23     1568.14     41.89 o 
   2  10   8       72.86       77.54     23.01 o 
   4  10   8      673.04      622.04     35.27 o 
   6  10   8     2348.33     2450.71     56.33 o 
   8  10   8      332.70      350.33     29.22 o 
  10  10   8      585.40      576.02     30.37 o 
  12  10   8     2113.86     2087.41     53.00 o 
  14  10   8      961.61      935.13     87.14 o 
  16  10   8        1.95      -24.71     28.04 o 
  18  10   8      585.65      608.94     45.72 o 
  20  10   8      949.42      883.83     58.97 o 
  22  10   8      156.69      216.14     38.17 o 
  24  10   8       16.62       23.45     36.10 o 
  26  10   8      112.45      112.14     37.11 o 
  28  10   8      464.60      565.20     47.55 o 
 -27  11   8       18.52        0.36     27.02 o 
 -25  11   8       81.93       87.77     29.62 o 
 -23  11   8       24.13       40.88     27.52 o 
 -21  11   8        4.24       -7.16     41.32 o 
 -19  11   8      407.03      492.04     46.89 o 
 -17  11   8      354.52      369.87     34.51 o 
 -15  11   8       29.31       14.88     24.58 o 
 -13  11   8       55.55       50.56     16.28 o 
 -11  11   8      269.61      301.98     19.30 o 
  -9  11   8       47.85       38.50     19.01 o 
  -7  11   8        0.25      -17.24     17.24 o 
  -5  11   8      202.98      148.62     20.73 o 
  -3  11   8       98.79      125.29     19.54 o 
  -1  11   8        7.54        0.65     19.13 o 
   1  11   8        7.14       29.19     24.02 o 
   3  11   8      172.60      136.27     27.16 o 
   5  11   8      140.47      128.37     44.44 o 
   7  11   8        9.09       17.46     26.65 o 
   9  11   8      144.53      180.09     65.34 o 
  11  11   8      370.45      455.20     40.43 o 
  13  11   8      150.89      157.12     34.30 o 
  15  11   8        3.69       18.83     30.25 o 
  17  11   8       39.40       63.60     33.22 o 
  19  11   8       54.79       92.70     35.33 o 
  21  11   8       11.78        5.96     33.32 o 
  23  11   8      298.36      311.75     43.01 o 
  25  11   8      318.99      431.28     46.33 o 
 -22  12   8       67.36       53.02     29.69 o 
 -20  12   8       71.84        0.45     27.77 o 
 -18  12   8       13.43        6.90     26.74 o 
 -16  12   8        7.24       -6.42     25.79 o 
 -14  12   8        3.32      -25.30     25.30 o 
 -12  12   8        3.76      -10.54     16.31 o 
 -10  12   8        5.33       23.61     21.62 o 
  -8  12   8       79.03      115.88     24.37 o 
  -6  12   8      100.20       58.62     22.82 o 
  -4  12   8        0.15        2.01     20.94 o 
  -2  12   8       19.14        6.36     28.96 o 
   0  12   8       10.10        2.56     42.28 o 
   2  12   8        8.32      -24.85     42.29 o 
   4  12   8       11.03       15.43     44.68 o 
   6  12   8       28.34       34.48     48.63 o 
   8  12   8        0.90       63.70     47.29 o 
  10  12   8        0.07       14.58     31.17 o 
  12  12   8        2.88       14.47     31.25 o 
  14  12   8       36.80       57.78     33.90 o 
  16  12   8       45.85      111.67     36.06 o 
  18  12   8       13.96       54.48     35.25 o 
 -15  13   8        0.01        9.39     45.24 o 
 -13  13   8       73.22       84.78     21.86 o 
 -11  13   8      293.40      287.19     25.96 o 
  -9  13   8       44.33       45.12     20.31 o 
  -7  13   8       98.60      112.23     34.93 o 
  -5  13   8      253.39      257.76     58.03 o 
  -3  13   8       49.87       35.15     32.02 o 
  -1  13   8       30.45       25.50     31.25 o 
   1  13   8        8.32       -6.18     31.93 o 
   3  13   8      181.92      155.24     54.37 o 
   5  13   8       11.94       57.77     50.19 o 
   7  13   8       30.70      -25.80     46.70 o 
   9  13   8       89.36       36.33     50.83 o 
  11  13   8       92.30       81.84     52.23 o 
 -45   1   9      286.52      280.95     42.13 o 
 -43   1   9       65.20       52.27     32.98 o 
 -41   1   9        0.15       39.89     31.33 o 
 -39   1   9      230.47      225.94     35.87 o 
 -37   1   9      516.66      527.11     52.91 o 
 -35   1   9       42.76       46.25     22.36 o 
 -33   1   9      383.63      336.24     27.28 o 
 -31   1   9     1316.44     1320.79     67.35 o 
 -29   1   9      502.40      650.00     64.65 o 
 -27   1   9        1.70      -17.71     17.71 o 
 -25   1   9     1532.94     1521.18     40.98 o 
 -23   1   9      647.75      670.48     27.77 o 
 -21   1   9       69.33       69.24     19.34 o 
 -19   1   9        2.83        6.36     16.58 o 
 -17   1   9     1565.54     1590.93     44.38 o 
 -15   1   9     2375.52     2414.54     60.03 o 
 -13   1   9      271.99      259.40     14.36 o 
 -11   1   9      540.75      547.41     16.19 o 
  -9   1   9     5782.10     5723.60     65.22 o 
  -7   1   9     3229.12     3092.88     39.50 o 
  -5   1   9      489.35      495.95     13.53 o 
  -3   1   9     4522.44     4529.60     58.48 o 
  -1   1   9      253.69      288.41      9.74 o 
   1   1   9     1086.42     1022.35     19.11 o 
   3   1   9      183.35      197.86      9.87 o 
   5   1   9     1903.28     1771.11     26.59 o 
   7   1   9      488.11      506.00     27.04 o 
   9   1   9       20.65       39.07     17.02 o 
  11   1   9      952.24      918.31     25.83 o 
  13   1   9      223.19      223.35     15.63 o 
  15   1   9      102.52       93.94     14.56 o 
  17   1   9       13.98       15.01     12.74 o 
  19   1   9     1700.24     1622.64     48.54 o 
  21   1   9       53.37       51.84     15.66 o 
  23   1   9        6.21        6.58     13.46 o 
  25   1   9      262.19      230.31     16.89 o 
  27   1   9      132.49      137.17     16.17 o 
  29   1   9       19.35       18.80     14.62 o 
  31   1   9      229.59      231.62     21.40 o 
  33   1   9      895.65      899.62     35.71 o 
  35   1   9       89.79       82.74     23.25 o 
  37   1   9      122.39      112.73     24.97 o 
  39   1   9      217.72      181.69     26.86 o 
  41   1   9       46.37       45.14     23.75 o 
 -46   2   9      130.93      181.22     38.87 o 
 -44   2   9       25.44       31.54     33.16 o 
 -42   2   9      317.10      397.80     51.75 o 
 -40   2   9      297.83      282.77     39.09 o 
 -38   2   9       86.09      148.36     88.56 o 
 -36   2   9        7.03       -2.70     20.94 o 
 -34   2   9     1674.24     1726.40     49.64 o 
 -32   2   9      746.40      808.56     35.00 o 
 -30   2   9        2.73      -14.05     17.97 o 
 -28   2   9     1169.89     1194.46     53.02 o 
 -26   2   9     1348.98     1515.01     41.78 o 
 -24   2   9      133.91      115.45     24.86 o 
 -22   2   9      681.57      695.71     31.14 o 
 -20   2   9     7686.04     7606.39    116.19 o 
 -18   2   9     2319.54     2513.19     50.04 o 
 -16   2   9     2868.31     2817.13     57.82 o 
 -14   2   9     1390.38     1462.55     31.24 o 
 -12   2   9      454.06      478.78     15.58 o 
 -10   2   9     2942.39     2637.68     38.81 o 
  -8   2   9     3197.84     3257.08     50.60 o 
  -6   2   9     2590.99     2735.51     40.00 o 
  -4   2   9     1739.87     1760.71     26.77 o 
  -2   2   9     1793.52     1695.33     26.03 o 
   0   2   9      735.22      774.54     21.71 o 
   2   2   9      705.78      767.34     16.54 o 
   4   2   9       62.22       67.51      8.37 o 
   6   2   9     4760.91     4752.80     59.07 o 
   8   2   9     1688.69     1722.28     35.41 o 
  10   2   9     3620.08     3571.08     58.64 o 
  12   2   9      117.69       99.04     15.91 o 
  14   2   9     5214.70     4837.79     75.28 o 
  16   2   9      343.28      327.82     18.37 o 
  18   2   9       11.45       16.20     13.27 o 
  20   2   9      988.96      926.59     30.59 o 
  22   2   9     7210.48     6712.18     91.77 o 
  24   2   9     1979.74     1965.37     41.73 o 
  26   2   9        4.27        4.90     13.45 o 
  28   2   9     2149.67     2048.97     39.98 o 
  30   2   9      678.10      580.05     26.41 o 
  32   2   9      132.52      129.60     20.37 o 
  34   2   9      411.11      429.30     29.56 o 
  36   2   9     1498.71     1625.96     48.89 o 
  38   2   9       91.99      121.83     25.72 o 
  40   2   9       80.93       51.82     24.76 o 
  42   2   9      109.56      102.83     29.65 o 
 -45   3   9      112.17      119.56    102.87 o 
 -43   3   9      305.44      354.65     85.32 o 
 -41   3   9       14.74       21.30     32.38 o 
 -39   3   9      382.53      390.78     41.36 o 
 -37   3   9      762.78      878.57     77.74 o 
 -35   3   9      183.48      152.62     24.37 o 
 -33   3   9      253.81      270.02     25.38 o 
 -31   3   9     1220.67     1256.38     41.59 o 
 -29   3   9     1217.23     1377.24     41.78 o 
 -27   3   9      139.35      143.58     20.10 o 
 -25   3   9     1246.29     1249.79     37.73 o 
 -23   3   9     3851.90     3666.87     67.70 o 
 -21   3   9      741.30      720.55     27.78 o 
 -19   3   9      433.56      471.77     22.87 o 
 -17   3   9     5089.11     5048.02     71.83 o 
 -15   3   9      851.83      865.34     23.36 o 
 -13   3   9        0.57       -4.35      8.70 o 
 -11   3   9     2260.61     2159.89     37.62 o 
  -9   3   9     6700.84     6681.76     87.90 o 
  -7   3   9      878.33      977.57     23.66 o 
  -5   3   9       32.25       40.44      9.82 o 
  -3   3   9     2670.43     2685.01     38.58 o 
  -1   3   9     1856.40     1913.61     30.33 o 
   1   3   9     1702.20     1760.84     28.77 o 
   3   3   9     3299.22     3473.70     45.99 o 
   5   3   9     9290.84     8958.97    110.49 o 
   7   3   9      176.18      214.08     14.35 o 
   9   3   9      851.27      797.52     24.88 o 
  11   3   9     4427.22     4373.23     68.88 o 
  13   3   9     2874.79     2982.71     52.72 o 
  15   3   9      112.89       83.19     14.13 o 
  17   3   9     1047.32     1104.42     31.25 o 
  19   3   9     2028.73     2024.47     43.56 o 
  21   3   9      493.07      439.00     20.47 o 
  23   3   9     1299.61     1164.03     31.54 o 
  25   3   9     1499.17     1523.48     33.14 o 
  27   3   9      237.41      225.94     23.76 o 
  29   3   9      237.19      222.06     27.96 o 
  31   3   9      199.28      221.92     29.04 o 
  33   3   9      760.71      772.35     52.93 o 
  35   3   9      248.58      267.13     27.17 o 
  37   3   9      122.62       83.41     24.13 o 
  39   3   9      189.58      188.88     27.79 o 
  41   3   9      150.05      192.74     53.29 o 
 -44   4   9       62.98       64.71     44.82 o 
 -42   4   9       16.12      -33.96     40.04 o 
 -40   4   9       73.47       33.11     31.29 o 
 -38   4   9       45.54       11.88     29.12 o 
 -36   4   9       60.72       18.53     28.32 o 
 -34   4   9      158.26      140.36     23.29 o 
 -32   4   9      172.22      163.34     22.51 o 
 -30   4   9        1.48       -2.06     18.41 o 
 -28   4   9      501.95      510.19     27.69 o 
 -26   4   9      617.31      671.34     29.66 o 
 -24   4   9       23.34        8.47     15.28 o 
 -22   4   9      872.23      887.74     36.78 o 
 -20   4   9      290.52      320.82     25.31 o 
 -18   4   9     1196.16     1158.79     30.07 o 
 -16   4   9      376.69      396.54     21.00 o 
 -14   4   9     1982.90     1947.11     36.40 o 
 -12   4   9      658.03      661.27     20.92 o 
 -10   4   9      218.76      205.69     13.64 o 
  -8   4   9      391.24      390.61     15.98 o 
  -6   4   9     1896.90     1851.39     33.85 o 
  -4   4   9      242.44      238.75     13.32 o 
  -2   4   9      195.60      207.98     12.85 o 
   0   4   9     1582.74     1586.79     30.55 o 
   2   4   9      723.58      760.98     26.22 o 
   4   4   9        7.34       -2.21     10.14 o 
   6   4   9       23.72       29.14      9.50 o 
   8   4   9       95.98      104.85     11.49 o 
  10   4   9      400.86      398.60     18.74 o 
  12   4   9       23.56       36.87     12.72 o 
  14   4   9      436.51      479.74     21.31 o 
  16   4   9      713.75      689.05     26.36 o 
  18   4   9      221.01      214.26     16.21 o 
  20   4   9     1085.61     1032.57     39.23 o 
  22   4   9       95.76       79.84     15.55 o 
  24   4   9      218.76      236.02     17.37 o 
  26   4   9       33.30       42.47     16.21 o 
  28   4   9       33.95       45.53     17.17 o 
  30   4   9      104.07      136.10     20.05 o 
  32   4   9       81.88       61.92     36.56 o 
  34   4   9      719.53      763.46     35.16 o 
  36   4   9        5.40        1.00     22.40 o 
  38   4   9        7.86      -22.68     22.68 o 
  40   4   9        4.88      -27.44     27.44 o 
 -43   5   9        8.13       71.51     50.95 o 
 -41   5   9        9.06       21.92     45.23 o 
 -39   5   9       21.35       -2.08     45.12 o 
 -37   5   9       29.72       31.10     43.07 o 
 -35   5   9       11.71      -16.86     39.63 o 
 -33   5   9       87.74       83.45     32.47 o 
 -31   5   9      429.69      444.32     33.99 o 
 -29   5   9       32.31       32.72     29.26 o 
 -27   5   9      218.71      197.94     26.52 o 
 -25   5   9      150.58      127.51     19.49 o 
 -23   5   9      113.18      138.42     18.26 o 
 -21   5   9       38.83       19.70     15.22 o 
 -19   5   9      344.87      367.80     38.17 o 
 -17   5   9     1398.35     1287.55     44.67 o 
 -15   5   9        0.81      -10.21     10.21 o 
 -13   5   9      151.31      143.72     15.69 o 
 -11   5   9      171.85      138.78     15.44 o 
  -9   5   9      791.61      790.39     20.38 o 
  -7   5   9      805.61      842.41     26.78 o 
  -5   5   9      369.89      352.60     18.21 o 
  -3   5   9      141.37      112.92     13.66 o 
  -1   5   9        3.93      -10.78     10.78 o 
   1   5   9       24.64       14.60     11.54 o 
   3   5   9      798.59      828.32     26.75 o 
   5   5   9      387.87      374.10     22.56 o 
   7   5   9      139.91      107.09     12.56 o 
   9   5   9      485.90      503.45     27.75 o 
  11   5   9       72.27       98.14     14.51 o 
  13   5   9      106.44       93.83     14.95 o 
  15   5   9       48.71       54.26     14.74 o 
  17   5   9        6.98        3.17     12.24 o 
  19   5   9        2.93       -1.77     16.06 o 
  21   5   9       13.43       13.91     14.39 o 
  23   5   9       21.88       14.66     13.84 o 
  25   5   9       57.50       64.39     16.80 o 
  27   5   9        0.19       -7.48     14.84 o 
  29   5   9      188.55      188.93     19.27 o 
  31   5   9       35.57       25.53     24.83 o 
  33   5   9       61.44       15.64     25.50 o 
  35   5   9       23.41       14.05     26.19 o 
  37   5   9        1.71       -1.57     26.40 o 
  39   5   9        2.21       15.94     28.25 o 
 -40   6   9      169.00      144.04     51.83 o 
 -38   6   9       70.01       48.74     45.98 o 
 -36   6   9       33.12      -14.27     42.76 o 
 -34   6   9      574.24      680.87     67.29 o 
 -32   6   9      233.47      244.88     49.13 o 
 -30   6   9       21.73       22.78     33.19 o 
 -28   6   9      734.77      731.53     31.63 o 
 -26   6   9     1515.47     1616.30     54.40 o 
 -24   6   9        0.57       -8.80     13.37 o 
 -22   6   9      176.22      195.63     27.08 o 
 -20   6   9      589.41      628.14     22.80 o 
 -18   6   9       35.23       36.70     12.69 o 
 -16   6   9      142.73      143.03     14.18 o 
 -14   6   9     1104.31     1015.67     26.57 o 
 -12   6   9     1875.96     1775.06     40.87 o 
 -10   6   9        0.62       -0.53      7.83 o 
  -8   6   9     1011.11      925.04     32.45 o 
  -6   6   9     1155.43     1132.75     32.01 o 
  -4   6   9      278.32      241.25     17.39 o 
  -2   6   9      840.69      795.94     24.47 o 
   0   6   9      387.88      372.44     19.67 o 
   2   6   9       30.34        9.74     19.59 o 
   4   6   9       57.25       58.42     14.46 o 
   6   6   9      385.09      376.83     19.90 o 
   8   6   9     1192.87     1228.14     40.46 o 
  10   6   9      732.20      750.48     30.13 o 
  12   6   9        3.80       16.98     19.99 o 
  14   6   9      729.69      685.67     51.29 o 
  16   6   9     1182.86     1208.74     50.91 o 
  18   6   9      587.86      580.70     37.94 o 
  20   6   9      440.54      489.27     36.88 o 
  22   6   9     1101.76     1066.69     40.92 o 
  24   6   9      151.99      135.50     23.84 o 
  26   6   9       10.81        8.09     19.03 o 
  28   6   9      976.29      993.60     37.15 o 
  30   6   9      986.36     1017.16     44.70 o 
  32   6   9       22.02       25.70     25.67 o 
  34   6   9      175.93      260.71     65.83 o 
  36   6   9      563.38      524.50     52.00 o 
 -39   7   9      358.42      380.57     61.56 o 
 -37   7   9      338.62      326.26     57.40 o 
 -35   7   9       35.50       50.84     45.00 o 
 -33   7   9      100.80       69.73     43.01 o 
 -31   7   9      378.77      372.59     54.93 o 
 -29   7   9      103.59       95.92     32.65 o 
 -27   7   9       26.48       11.33     15.09 o 
 -25   7   9      751.52      746.49     26.88 o 
 -23   7   9      592.57      674.25     25.12 o 
 -21   7   9      294.08      314.11     19.43 o 
 -19   7   9      242.06      223.06     17.44 o 
 -17   7   9     1255.35     1275.73     31.50 o 
 -15   7   9      742.93      796.06     25.20 o 
 -13   7   9      222.26      223.07     16.13 o 
 -11   7   9     1052.05     1053.92     23.31 o 
  -9   7   9     1700.95     1689.27     34.58 o 
  -7   7   9       13.04        9.57     14.59 o 
  -5   7   9     1073.09     1065.30     39.72 o 
  -3   7   9     2697.58     2726.65     47.84 o 
  -1   7   9     1952.15     1823.45    103.48 o 
   1   7   9       12.41        5.57     12.48 o 
   3   7   9     2079.66     1904.54    118.77 o 
   5   7   9     2251.75     2174.82    110.36 o 
   7   7   9      217.39      217.08     18.45 o 
   9   7   9      622.74      603.83     25.05 o 
  11   7   9     1074.29     1183.05     51.72 o 
  13   7   9      753.07      735.37     40.41 o 
  15   7   9      284.25      275.80     30.97 o 
  17   7   9      844.49      842.43     45.66 o 
  19   7   9      667.76      533.79     57.32 o 
  21   7   9        7.42      -17.30     36.84 o 
  23   7   9      175.99      185.25     47.24 o 
  25   7   9      698.73      788.69     68.59 o 
  27   7   9      607.11      679.81     65.67 o 
  29   7   9        6.89      -29.95     29.95 o 
  31   7   9      261.73      241.40     39.40 o 
  33   7   9      210.03      204.91     39.79 o 
  35   7   9        3.21       13.18     46.74 o 
 -34   8   9      304.08      391.32     55.45 o 
 -32   8   9      526.17      573.68     57.84 o 
 -30   8   9       12.70      -11.69     38.00 o 
 -28   8   9      378.68      367.65     32.15 o 
 -26   8   9     1014.16     1023.69     45.77 o 
 -24   8   9      550.91      590.26     27.90 o 
 -22   8   9      423.69      515.75     31.53 o 
 -20   8   9     1423.22     1506.50     40.32 o 
 -18   8   9     1128.37     1195.48     51.68 o 
 -16   8   9       66.53       68.65     20.68 o 
 -14   8   9     1783.60     1885.51     43.99 o 
 -12   8   9     1597.73     1624.88     33.45 o 
 -10   8   9      317.52      341.20     20.97 o 
  -8   8   9      439.06      431.05     22.46 o 
  -6   8   9     1236.05     1202.91     42.04 o 
  -4   8   9      747.05      773.88     30.74 o 
  -2   8   9      312.50      363.46     28.32 o 
   0   8   9      621.60      668.27     43.23 o 
   2   8   9     2177.50     2175.29     56.72 o 
   4   8   9       67.49       64.54     21.35 o 
   6   8   9      465.85      467.75     29.45 o 
   8   8   9     1318.42     1312.48     43.80 o 
  10   8   9      719.35      738.52     34.95 o 
  12   8   9        4.73      -17.23     32.42 o 
  14   8   9      661.14      667.15     60.98 o 
  16   8   9     1291.40     1299.98     83.09 o 
  18   8   9       26.86       18.89     39.85 o 
  20   8   9      306.23      301.83     52.15 o 
  22   8   9      533.09      566.35     62.33 o 
  24   8   9      254.58      349.46     56.62 o 
  26   8   9      266.05      337.28     57.92 o 
  28   8   9      660.23      752.32     71.17 o 
  30   8   9      162.67      159.06     54.01 o 
  32   8   9        1.07      -17.21     48.35 o 
 -33   9   9        5.12       42.22     46.06 o 
 -31   9   9       24.45       14.66     41.15 o 
 -29   9   9       15.85       17.68     42.16 o 
 -27   9   9        1.71      -11.13     25.00 o 
 -25   9   9       44.80       56.91     25.97 o 
 -23   9   9      114.79      138.56     27.32 o 
 -21   9   9       17.01      -13.68     19.25 o 
 -19   9   9       20.58       12.73     16.62 o 
 -17   9   9        1.79        1.06     23.15 o 
 -15   9   9       97.74       93.13     18.25 o 
 -13   9   9        0.17      -12.12     12.12 o 
 -11   9   9       55.32       52.72     12.95 o 
  -9   9   9      285.75      286.57     21.72 o 
  -7   9   9      169.84      164.76     18.89 o 
  -5   9   9      154.79      130.04     20.92 o 
  -3   9   9      431.20      451.14     33.93 o 
  -1   9   9       50.12       -9.28     20.13 o 
   1   9   9        0.94       -8.45     20.38 o 
   3   9   9      493.86      505.63     31.89 o 
   5   9   9      694.32      694.44     49.88 o 
   7   9   9      231.06      221.09     26.08 o 
   9   9   9      376.37      365.51     29.90 o 
  11   9   9      439.32      528.70     56.29 o 
  13   9   9        5.99       32.15     41.34 o 
  15   9   9       93.91      107.53     44.91 o 
  17   9   9      810.34      820.46     70.06 o 
  19   9   9      351.66      499.14     61.08 o 
  21   9   9        1.17        2.69     43.74 o 
  23   9   9      241.05      208.27     53.65 o 
  25   9   9       24.92        6.66     46.19 o 
  27   9   9       21.56      125.20     51.05 o 
  29   9   9        0.02       58.08     51.25 o 
 -30  10   9       20.49      -11.55     43.40 o 
 -28  10   9      127.47      128.03     47.94 o 
 -26  10   9      197.83      228.68     32.43 o 
 -24  10   9       15.92        6.09     26.07 o 
 -22  10   9      142.28      111.34     27.87 o 
 -20  10   9       48.96       26.68     25.90 o 
 -18  10   9       58.56       10.18     24.12 o 
 -16  10   9      190.17      207.59     37.55 o 
 -14  10   9      125.17      124.30     23.57 o 
 -12  10   9       58.30       49.86     14.66 o 
 -10  10   9       61.08       40.85     25.75 o 
  -8  10   9       21.49       -1.65     21.91 o 
  -6  10   9      136.70      126.57     25.56 o 
  -4  10   9      249.37      277.36     28.64 o 
  -2  10   9       44.18       19.51     22.66 o 
   0  10   9        6.44       -2.77     22.21 o 
   2  10   9       74.66       85.74     24.98 o 
   4  10   9       62.84      114.51     25.19 o 
   6  10   9       55.58       44.30     24.87 o 
   8  10   9       20.15       68.68     23.59 o 
  10  10   9      108.12       89.25     25.96 o 
  12  10   9       20.12       16.52     44.69 o 
  14  10   9        2.74       13.49     44.94 o 
  16  10   9      169.25      214.46     54.10 o 
  18  10   9       82.86      122.30     50.61 o 
  20  10   9       11.67        1.71     47.77 o 
  22  10   9       21.37      -45.13     45.13 o 
  24  10   9       11.85      -45.45     45.45 o 
  26  10   9       25.92      -13.40     48.22 o 
 -27  11   9        0.86      -10.09     43.88 o 
 -25  11   9      135.27      147.26     51.42 o 
 -23  11   9      101.71      101.93     37.76 o 
 -21  11   9        1.58      -24.54     24.54 o 
 -19  11   9       43.31       37.07     27.70 o 
 -17  11   9      170.57      114.86     28.56 o 
 -15  11   9      163.00      171.15     32.77 o 
 -13  11   9        0.50      -15.06     16.90 o 
 -11  11   9      222.83      206.81     25.95 o 
  -9  11   9      163.23      197.62     51.23 o 
  -7  11   9       10.57       -1.74     40.10 o 
  -5  11   9       34.74       44.09     40.90 o 
  -3  11   9      525.92      442.77     57.47 o 
  -1  11   9      186.59      245.10     52.78 o 
   1  11   9       19.60       47.09     42.67 o 
   3  11   9      288.74      313.22     55.29 o 
   5  11   9      295.30      193.10     49.53 o 
   7  11   9       36.09      108.07     47.06 o 
   9  11   9      167.61      174.76     52.01 o 
  11  11   9      583.18      743.77     71.87 o 
  13  11   9      335.08      377.13     61.40 o 
  15  11   9        6.14      -37.41     45.75 o 
  17  11   9      467.62      452.46     66.05 o 
  19  11   9      216.14      228.55     58.95 o 
  21  11   9       23.39       21.11     51.73 o 
 -20  12   9      600.37      695.12     68.91 o 
 -18  12   9      248.42      265.94     55.56 o 
 -16  12   9        0.68       45.07     46.61 o 
 -14  12   9      361.90      310.62     56.18 o 
 -12  12   9      634.40      600.06     37.22 o 
 -10  12   9      153.18      170.53     26.17 o 
  -8  12   9      360.78      295.35     55.28 o 
  -6  12   9      785.87     1000.20     76.86 o 
  -4  12   9      143.81       74.02     45.47 o 
  -2  12   9        7.13       10.50     44.76 o 
   0  12   9      314.03      483.27     64.29 o 
   2  12   9      378.50      430.31     62.01 o 
   4  12   9       48.12       44.90     48.53 o 
   6  12   9      139.84       76.75     50.27 o 
   8  12   9      328.06      254.89     57.31 o 
  10  12   9       72.42       61.61     51.75 o 
  12  12   9       38.73       43.85     51.10 o 
  14  12   9      205.30      286.52     62.78 o 
  16  12   9      263.47      390.54     66.01 o 
  -9  13   9      155.97      138.72     50.00 o 
  -7  13   9      139.95       68.99     49.05 o 
  -5  13   9       39.13       51.30     46.93 o 
  -3  13   9      406.91      470.03     65.32 o 
  -1  13   9      351.67      246.86     58.74 o 
   1  13   9        6.96       22.01     48.32 o 
   3  13   9      370.05      430.55     66.62 o 
   5  13   9      283.12      315.52     62.11 o 
 -44   0  10       92.27      159.54     53.60 o 
 -42   0  10       84.92      106.97     49.74 o 
 -40   0  10      594.77      710.91     71.67 o 
 -38   0  10      929.10     1052.37     81.99 o 
 -36   0  10        1.29      -16.20     39.30 o 
 -34   0  10      993.70     1019.40     56.84 o 
 -32   0  10      769.01      741.99     49.33 o 
 -30   0  10      671.48      788.32     48.56 o 
 -28   0  10      911.84      919.10     50.95 o 
 -26   0  10     3877.83     3762.92    101.95 o 
 -24   0  10     5061.45     4916.27    121.15 o 
 -22   0  10      529.27      492.91     36.24 o 
 -20   0  10     4003.11     3940.06     99.62 o 
 -18   0  10     3312.86     3417.75     89.27 o 
 -16   0  10     3107.28     2878.97     78.03 o 
 -14   0  10     1415.37     1405.26     50.07 o 
 -12   0  10     3921.57     4009.04     96.05 o 
 -10   0  10     8529.54     8140.90    139.87 o 
  -8   0  10     5876.30     5534.78    100.51 o 
  -6   0  10     8259.78     8294.55    141.58 o 
  -4   0  10    15637.31    15698.53    252.55 o 
  -2   0  10     6899.67     6609.21     97.13 o 
   0   0  10     1543.90     1714.95     34.91 o 
   2   0  10    15562.41    14812.03    495.92 o 
   4   0  10     2220.18     2236.45     59.24 o 
   6   0  10      342.40      360.17     29.64 o 
   8   0  10     7402.93     7406.76    149.43 o 
  10   0  10     7850.79     7614.06    154.17 o 
  12   0  10     2502.47     2290.20    142.80 o 
  14   0  10      586.20      595.26     47.80 o 
  16   0  10     2895.12     2787.44    107.08 o 
  18   0  10      766.23      892.33     58.58 o 
  20   0  10      248.50      185.00     38.68 o 
  22   0  10     1206.04     1245.12     51.68 o 
  24   0  10      862.72      868.55     37.44 o 
  26   0  10      710.94      708.71     34.11 o 
  28   0  10      187.19      110.23     23.92 o 
  30   0  10       74.24       50.29     23.53 o 
  32   0  10       64.79       49.64     24.84 o 
  34   0  10      118.11      138.02     34.36 o 
  36   0  10      195.06      148.98    104.73 o 
  38   0  10      556.64      515.23     46.06 o 
  40   0  10      166.35      231.14     84.51 o 
 -45   1  10        0.86       47.21     33.70 o 
 -43   1  10       21.12       53.86     33.15 o 
 -41   1  10       12.19       14.53     31.37 o 
 -39   1  10        2.03      -28.68     28.68 o 
 -37   1  10       69.50       31.67     30.34 o 
 -35   1  10      428.32      388.88     29.79 o 
 -33   1  10      666.00      716.24     35.88 o 
 -31   1  10        2.94      -19.58     19.58 o 
 -29   1  10      700.94      751.55     32.91 o 
 -27   1  10      400.74      398.57     25.98 o 
 -25   1  10       20.77        6.42     16.55 o 
 -23   1  10      407.14      470.36     34.53 o 
 -21   1  10     3228.68     3195.18     61.84 o 
 -19   1  10     1226.89     1134.43     34.17 o 
 -17   1  10     1114.97     1090.70     33.13 o 
 -15   1  10     5135.28     5048.47     82.43 o 
 -13   1  10     3165.05     3052.91     50.17 o 
 -11   1  10      235.93      213.37     17.12 o 
  -9   1  10     4983.73     4978.85     71.62 o 
  -7   1  10     5452.20     5392.77     69.36 o 
  -5   1  10      360.25      378.06     13.04 o 
  -3   1  10     2183.40     2007.23     29.91 o 
  -1   1  10     4508.31     4354.76     59.41 o 
   1   1  10     1265.37     1247.31     22.45 o 
   3   1  10     2605.25     2377.74     93.36 o 
   5   1  10     4457.94     4588.37     70.44 o 
   7   1  10     2653.25     2741.58     48.56 o 
   9   1  10     1841.30     1815.21     38.50 o 
  11   1  10     1108.16     1076.57     29.34 o 
  13   1  10     2030.15     1993.93     41.05 o 
  15   1  10      174.29      171.53     16.03 o 
  17   1  10      137.22      144.67     18.79 o 
  19   1  10     1430.34     1384.03     36.71 o 
  21   1  10      888.90      981.15     32.70 o 
  23   1  10      245.54      274.95     19.41 o 
  25   1  10      194.02      185.66     16.95 o 
  27   1  10     1098.46     1086.54     30.58 o 
  29   1  10      536.48      549.73     23.81 o 
  31   1  10        3.16       -3.43     17.97 o 
  33   1  10      423.30      363.45     28.29 o 
  35   1  10      255.51      256.52     27.19 o 
  37   1  10       36.48       13.11     24.54 o 
  39   1  10       42.50       51.43     23.99 o 
 -44   2  10       12.54        9.95     32.41 o 
 -42   2  10        0.53       -3.60     31.18 o 
 -40   2  10       11.15      -14.41     29.85 o 
 -38   2  10       15.49      -18.79     28.68 o 
 -36   2  10        0.05        7.24     28.14 o 
 -34   2  10       10.58       16.36     21.44 o 
 -32   2  10       70.03       64.92     22.14 o 
 -30   2  10        4.48        9.92     20.09 o 
 -28   2  10       54.93       63.69     26.50 o 
 -26   2  10      131.80       99.25     19.63 o 
 -24   2  10      138.77      133.59     18.55 o 
 -22   2  10       32.99       23.22     16.13 o 
 -20   2  10       79.76      104.17     17.21 o 
 -18   2  10      462.98      473.56     25.38 o 
 -16   2  10        1.30      -13.00     13.17 o 
 -14   2  10       11.93       -1.36     12.64 o 
 -12   2  10     1265.66     1141.84     32.73 o 
 -10   2  10      410.14      447.22     17.05 o 
  -8   2  10     1550.38     1580.53     32.03 o 
  -6   2  10     2067.73     1954.49     40.17 o 
  -4   2  10        3.83        4.28      8.07 o 
  -2   2  10        4.18        9.85      8.38 o 
   0   2  10      103.05       88.23      9.87 o 
   2   2  10      142.00      121.10     11.52 o 
   4   2  10      118.86      130.00     11.74 o 
   6   2  10        2.33       16.54      8.68 o 
   8   2  10      260.45      249.35     16.09 o 
  10   2  10      408.89      456.70     19.92 o 
  12   2  10      315.59      299.96     31.17 o 
  14   2  10     1080.28      982.90     29.25 o 
  16   2  10      414.29      423.95     21.32 o 
  18   2  10      363.08      335.80     20.83 o 
  20   2  10       30.00       25.55     15.33 o 
  22   2  10      306.58      298.96     19.52 o 
  24   2  10       92.10       67.73     16.35 o 
  26   2  10        0.38      -11.48     14.28 o 
  28   2  10      212.48      189.43     18.59 o 
  30   2  10       92.09       96.54     17.83 o 
  32   2  10        2.20        0.23     18.76 o 
  34   2  10       28.02       40.94     23.70 o 
  36   2  10       91.44       56.08     24.14 o 
  38   2  10       18.67       20.67     24.65 o 
  40   2  10       20.35       12.27     23.65 o 
 -43   3  10       13.70        0.23     32.72 o 
 -41   3  10       13.60       47.95     33.54 o 
 -39   3  10       24.27       70.06     32.76 o 
 -37   3  10        1.44      -15.93     28.80 o 
 -35   3  10       60.92      112.63     32.08 o 
 -33   3  10      108.74      105.40     23.04 o 
 -31   3  10      103.96       80.64     21.20 o 
 -29   3  10      209.69      176.67     22.12 o 
 -27   3  10       29.76       40.51     18.86 o 
 -25   3  10       39.53        0.67     17.00 o 
 -23   3  10       65.77       99.83     18.41 o 
 -21   3  10     1317.92     1199.32     36.43 o 
 -19   3  10      182.14      189.83     18.65 o 
 -17   3  10      626.92      591.67     24.96 o 
 -15   3  10     1017.62      983.95     26.54 o 
 -13   3  10      782.59      658.50     24.18 o 
 -11   3  10      644.21      620.77     24.40 o 
  -9   3  10     2949.37     2942.87     47.23 o 
  -7   3  10     1492.08     1506.62     30.77 o 
  -5   3  10      291.57      254.49     14.43 o 
  -3   3  10     4832.71     4781.81     66.94 o 
  -1   3  10     1364.48     1372.47     28.46 o 
   1   3  10      345.62      351.57     15.90 o 
   3   3  10      102.48       71.91     11.02 o 
   5   3  10     1380.61     1442.15     36.43 o 
   7   3  10       70.06       92.60     16.18 o 
   9   3  10       18.62       -9.16     11.68 o 
  11   3  10     3149.54     3032.86     55.42 o 
  13   3  10     2484.96     2333.63     52.40 o 
  15   3  10        6.36       14.90     13.80 o 
  17   3  10       14.13       -3.98     15.01 o 
  19   3  10      168.94      177.12     18.61 o 
  21   3  10      113.75       80.06     15.53 o 
  23   3  10       17.29        6.31     16.02 o 
  25   3  10      368.66      347.24     20.03 o 
  27   3  10      390.13      384.53     21.48 o 
  29   3  10       10.89       13.88     17.36 o 
  31   3  10       15.23        9.72     18.46 o 
  33   3  10       25.71       21.60     21.73 o 
  35   3  10      165.40      194.98     27.18 o 
  37   3  10        5.76      -22.14     22.62 o 
  39   3  10       84.51       52.21     24.75 o 
 -42   4  10       65.58       45.29     50.44 o 
 -40   4  10      135.82      107.97     49.72 o 
 -38   4  10      285.31      346.46     40.17 o 
 -36   4  10       13.00       12.12     31.34 o 
 -34   4  10      246.33      188.67     33.52 o 
 -32   4  10      889.71      961.97     37.91 o 
 -30   4  10      567.49      670.89     32.01 o 
 -28   4  10      167.00      116.87     21.02 o 
 -26   4  10      755.03      770.17     63.95 o 
 -24   4  10     1896.35     1897.87     47.11 o 
 -22   4  10      493.75      487.16     25.09 o 
 -20   4  10     1554.04     1664.58     42.18 o 
 -18   4  10     3819.01     3885.46     69.52 o 
 -16   4  10     3133.47     3151.11     51.98 o 
 -14   4  10      208.40      213.39     20.37 o 
 -12   4  10     5956.02     5950.96     82.21 o 
 -10   4  10     4359.31     4296.77     63.35 o 
  -8   4  10     1304.40     1221.33     28.53 o 
  -6   4  10     4489.20     4568.28     65.71 o 
  -4   4  10     2769.41     2768.69     45.26 o 
  -2   4  10     1303.16     1288.08     28.37 o 
   0   4  10      132.44      155.15     14.74 o 
   2   4  10     5809.37     5959.77     89.90 o 
   4   4  10     1277.34     1328.89     32.62 o 
   6   4  10     1034.90      956.92     33.81 o 
   8   4  10     2228.93     2060.34    132.00 o 
  10   4  10     3315.84     3218.01     56.56 o 
  12   4  10       96.34      113.62     15.52 o 
  14   4  10      359.36      367.11     20.86 o 
  16   4  10     1495.42     1540.14     38.36 o 
  18   4  10      203.44      224.83     29.37 o 
  20   4  10      158.36      162.85     16.67 o 
  22   4  10      516.68      500.30     23.44 o 
  24   4  10      901.47      941.37     28.00 o 
  26   4  10       37.17       28.07     15.33 o 
  28   4  10      293.08      264.30     22.19 o 
  30   4  10       73.33       51.19     19.13 o 
  32   4  10      106.50      116.07     21.24 o 
  34   4  10       90.02       71.98     23.49 o 
  36   4  10       54.06       50.65     24.03 o 
  38   4  10       45.48       61.91     25.29 o 
 -41   5  10       83.05       73.61     49.76 o 
 -39   5  10        0.86       33.93     46.09 o 
 -37   5  10      241.79      207.55     52.84 o 
 -35   5  10      320.32      299.67     57.83 o 
 -33   5  10      162.59      226.32     50.90 o 
 -31   5  10        3.36      -17.64     23.46 o 
 -29   5  10     1108.69     1123.06     58.17 o 
 -27   5  10     1285.73     1334.44     49.10 o 
 -25   5  10        0.50       11.22     33.56 o 
 -23   5  10     2244.54     2279.12     76.27 o 
 -21   5  10     3080.32     3233.65     62.64 o 
 -19   5  10      775.27      782.14     32.61 o 
 -17   5  10      487.54      510.32     24.89 o 
 -15   5  10     4421.52     4469.13     76.18 o 
 -13   5  10     1458.35     1445.57     48.87 o 
 -11   5  10      435.41      430.50     30.92 o 
  -9   5  10     3938.36     3999.91     83.13 o 
  -7   5  10     5993.64     6013.69     93.54 o 
  -5   5  10     1420.77     1363.78     34.86 o 
  -3   5  10     1303.91     1246.70     32.85 o 
  -1   5  10     5458.21     5387.20     97.51 o 
   1   5  10     1230.15     1195.62     56.99 o 
   3   5  10     2409.87     2372.68     54.19 o 
   5   5  10     3320.75     3345.93     74.22 o 
   7   5  10     2031.48     2168.41     51.50 o 
   9   5  10      115.27      101.58     17.66 o 
  11   5  10      794.11      768.14     27.44 o 
  13   5  10      479.16      541.33     23.68 o 
  15   5  10      699.02      711.83     27.30 o 
  17   5  10      238.16      228.64     17.56 o 
  19   5  10     1980.96     1942.77     43.95 o 
  21   5  10      896.56      966.34     30.31 o 
  23   5  10      113.18      114.19     17.88 o 
  25   5  10      163.15      174.01     19.82 o 
  27   5  10      392.02      413.79     26.59 o 
  29   5  10      300.28      401.52     30.56 o 
  31   5  10      211.23      216.64     23.17 o 
  33   5  10      821.30      896.68     50.40 o 
  35   5  10      133.83      135.24     29.60 o 
  37   5  10       58.08       88.64     29.62 o 
 -40   6  10      159.30      204.60     54.87 o 
 -38   6  10      112.84       89.29     48.99 o 
 -36   6  10        3.93      -22.89     44.48 o 
 -34   6  10      168.41      244.41     53.40 o 
 -32   6  10      146.04      165.52     48.55 o 
 -30   6  10       14.63      -22.27     36.84 o 
 -28   6  10       40.85       21.44     23.99 o 
 -26   6  10      255.47      284.65     27.60 o 
 -24   6  10       67.12       49.28     18.35 o 
 -22   6  10       66.89       46.07     18.42 o 
 -20   6  10      504.24      497.25     25.81 o 
 -18   6  10      265.79      293.34     21.95 o 
 -16   6  10       39.69        7.12     15.61 o 
 -14   6  10       50.91       29.32     16.83 o 
 -12   6  10      186.12      181.57     18.50 o 
 -10   6  10     1332.21     1429.62     37.21 o 
  -8   6  10      132.67      109.47     16.31 o 
  -6   6  10      773.59      706.09     26.59 o 
  -4   6  10     1552.11     1598.99     55.23 o 
  -2   6  10      988.19     1017.20     35.86 o 
   0   6  10       50.70       47.07     17.25 o 
   2   6  10     1689.62     1757.42     79.35 o 
   4   6  10     2038.23     1991.70     43.51 o 
   6   6  10      344.33      337.70     19.72 o 
   8   6  10     1271.09     1346.53     52.25 o 
  10   6  10     1673.78     1746.78     59.72 o 
  12   6  10      234.93      225.81     35.27 o 
  14   6  10      560.10      658.46     46.23 o 
  16   6  10      807.39      800.55     43.75 o 
  18   6  10      419.35      509.14     38.39 o 
  20   6  10        1.61       50.05     26.31 o 
  22   6  10      816.69      905.94     48.47 o 
  24   6  10      215.01      226.05     27.10 o 
  26   6  10       53.67       25.24     23.56 o 
  28   6  10        2.30      -22.37     22.37 o 
  30   6  10      291.62      284.35     48.08 o 
  32   6  10      117.35       99.78     34.85 o 
  34   6  10       44.07       46.76     33.69 o 
 -37   7  10        2.92        7.16     45.29 o 
 -35   7  10       28.83       -5.74     43.03 o 
 -33   7  10       23.78       -8.51     41.43 o 
 -31   7  10       28.17      -33.58     37.72 o 
 -29   7  10       30.55      -11.00     27.18 o 
 -27   7  10        2.49       -5.54     25.01 o 
 -25   7  10       15.96       22.60     18.58 o 
 -23   7  10       14.06        7.50     17.97 o 
 -21   7  10       15.09        8.82     18.84 o 
 -19   7  10       65.27       80.53     20.56 o 
 -17   7  10        9.75       -2.10     16.76 o 
 -15   7  10       12.82       -9.37     16.18 o 
 -13   7  10       51.14       75.55     17.67 o 
 -11   7  10        5.32       22.63     16.17 o 
  -9   7  10       31.58        1.76     15.29 o 
  -7   7  10        1.95      -14.72     14.72 o 
  -5   7  10        1.28      -16.00     17.58 o 
  -3   7  10     1390.02     1337.39     98.03 o 
  -1   7  10      147.63      182.08     36.31 o 
   1   7  10        6.15        1.95     15.71 o 
   3   7  10        9.14       21.57     15.83 o 
   5   7  10      146.48      171.05     18.49 o 
   7   7  10       98.45       95.09     17.52 o 
   9   7  10      594.27      584.38     44.18 o 
  11   7  10      785.55      795.47     42.93 o 
  13   7  10        5.32        2.96     24.02 o 
  15   7  10       17.42        7.48     25.12 o 
  17   7  10       47.48       28.92     26.77 o 
  19   7  10        0.46       35.23     27.02 o 
  21   7  10       72.34       42.41     22.61 o 
  23   7  10       74.27       33.63     44.85 o 
  25   7  10       42.35       -9.83     44.25 o 
  27   7  10        3.10      -20.08     43.86 o 
  29   7  10       36.27       77.69     49.06 o 
  31   7  10       79.45       40.86     50.91 o 
  33   7  10      123.20       91.62     53.20 o 
 -30   8  10      148.12      141.66     47.06 o 
 -28   8  10       36.14      -19.12     37.59 o 
 -26   8  10       70.81       91.22     43.92 o 
 -24   8  10       73.65       59.49     41.93 o 
 -22   8  10       15.92        9.26     21.44 o 
 -20   8  10      244.56      197.63     25.81 o 
 -18   8  10      435.23      483.97     32.32 o 
 -16   8  10      779.62      856.14     39.17 o 
 -14   8  10        6.19        6.73     20.99 o 
 -12   8  10      681.12      721.52     35.90 o 
 -10   8  10      848.85      906.72     44.07 o 
  -8   8  10      105.69       95.81     22.23 o 
  -6   8  10      281.91      281.71     26.54 o 
  -4   8  10      798.78      827.41     44.35 o 
  -2   8  10      619.47      679.69     67.81 o 
   0   8  10      115.23      140.76     32.58 o 
   2   8  10     1544.26     1557.30     49.34 o 
   4   8  10      441.52      411.02     29.68 o 
   6   8  10      120.89      103.63     22.30 o 
   8   8  10      269.48      313.07     49.30 o 
  10   8  10      370.28      437.14     54.88 o 
  12   8  10       64.59      136.83     44.84 o 
  14   8  10      165.16      197.57     47.77 o 
  16   8  10      401.91      536.60     60.83 o 
  18   8  10       78.27       62.59     44.67 o 
  20   8  10      132.03      125.83     51.46 o 
  22   8  10        9.18      -40.99     40.99 o 
  24   8  10        5.28      -23.44     42.74 o 
  26   8  10        6.60       -2.59     45.03 o 
  28   8  10        1.98      -16.84     46.65 o 
  30   8  10       23.22       41.60     48.43 o 
 -33   9  10       20.59       53.51     45.99 o 
 -31   9  10      103.29       97.22     45.70 o 
 -29   9  10      409.72      433.14     56.67 o 
 -27   9  10      510.98      579.40     63.99 o 
 -25   9  10        2.54       43.57     41.33 o 
 -23   9  10      802.25      839.78     67.48 o 
 -21   9  10     1215.74     1250.92     81.10 o 
 -19   9  10      207.31      332.30     51.17 o 
 -17   9  10      174.03      156.90     33.34 o 
 -15   9  10     1612.45     1747.17     55.89 o 
 -13   9  10     1043.67     1018.06     44.23 o 
 -11   9  10      186.07      167.11     47.20 o 
  -9   9  10     2121.52     2125.67     66.45 o 
  -7   9  10     1498.25     1517.11     76.86 o 
  -5   9  10       36.33       -5.49     46.60 o 
  -3   9  10      456.51      520.72     77.62 o 
  -1   9  10      859.38      861.13     40.46 o 
   1   9  10      363.78      328.56     29.32 o 
   3   9  10       46.36       68.48     24.37 o 
   5   9  10      394.28      351.96     29.83 o 
   7   9  10      527.52      620.58     44.02 o 
   9   9  10       11.25       22.89     40.55 o 
  11   9  10      239.75      190.09     49.11 o 
  13   9  10      298.03      329.89     55.12 o 
  15   9  10      202.84      183.82     51.89 o 
  17   9  10       74.19       68.43     47.74 o 
  19   9  10      301.35      274.30     57.30 o 
  21   9  10      285.15      312.89     58.45 o 
  23   9  10       54.05       64.72     52.35 o 
  25   9  10      173.48      126.53     55.13 o 
  27   9  10      161.51      103.35     52.61 o 
 -28  10  10        8.08      -14.62     44.54 o 
 -26  10  10       91.96       51.50     46.51 o 
 -24  10  10       82.85      114.68     49.59 o 
 -22  10  10       42.42      -10.59     44.00 o 
 -20  10  10      179.99      131.22     45.92 o 
 -18  10  10      474.90      359.53     53.57 o 
 -16  10  10      119.60       92.37     44.03 o 
 -14  10  10       19.13       -6.18     39.15 o 
 -12  10  10      318.93      297.78     75.56 o 
 -10  10  10      191.58      203.02     54.82 o 
  -8  10  10        5.24        2.51     39.66 o 
  -6  10  10      119.66      155.92     60.73 o 
  -4  10  10      845.36      823.11     47.87 o 
  -2  10  10      317.91      342.71     31.79 o 
   0  10  10       72.19       72.57     26.39 o 
   2  10  10      525.48      544.28     47.44 o 
   4  10  10      575.08      600.82     65.50 o 
   6  10  10        0.26      -22.89     23.83 o 
   8  10  10      650.16      752.47     70.26 o 
  10  10  10      807.39      858.26     73.87 o 
  12  10  10      584.03      568.84     67.57 o 
  14  10  10        4.55      -32.53     45.59 o 
  16  10  10      444.73      359.17     60.68 o 
  18  10  10      404.40      444.26     65.25 o 
  20  10  10       27.61      -22.50     48.01 o 
  22  10  10      650.37      675.29     73.98 o 
  24  10  10      364.00      445.10     68.11 o 
 -23  11  10      127.38      124.51     49.40 o 
 -21  11  10      160.78      222.46     51.78 o 
 -19  11  10        3.97      -10.14     44.87 o 
 -17  11  10       49.16       22.81     44.55 o 
 -15  11  10       51.01       38.75     44.26 o 
 -13  11  10        8.33       25.36     43.51 o 
 -11  11  10        0.00      -39.72     39.72 o 
  -9  11  10      125.90       84.57     44.96 o 
  -7  11  10      149.24       83.58     43.73 o 
  -5  11  10       29.86       17.28     40.96 o 
  -3  11  10       28.71       30.73     42.36 o 
  -1  11  10      197.05      235.07     52.13 o 
   1  11  10      129.03      156.94     50.37 o 
   3  11  10       11.58        1.37     42.15 o 
   5  11  10       17.34      -12.85     43.17 o 
   7  11  10       47.58       58.87     46.71 o 
   9  11  10        2.94      -15.70     49.14 o 
  11  11  10       45.71       42.80     49.37 o 
  13  11  10      177.09       69.68     51.37 o 
  15  11  10       63.23       79.37     52.93 o 
  17  11  10        1.17       37.00     51.34 o 
  19  11  10       27.88       15.76     53.37 o 
 -16  12  10        5.37        6.07     44.87 o 
 -14  12  10       34.69       39.26     46.73 o 
 -12  12  10       65.04       79.09     46.22 o 
 -10  12  10        2.25      -12.07     43.34 o 
  -8  12  10       80.29      110.43     49.77 o 
  -6  12  10      110.34      111.92     48.64 o 
  -4  12  10       96.70       74.14     48.67 o 
  -2  12  10        0.64      -42.11     42.11 o 
   0  12  10       49.32       54.15     49.10 o 
   2  12  10       22.06       67.60     49.10 o 
   4  12  10       12.98       36.02     46.21 o 
   6  12  10       97.44      112.36     53.95 o 
   8  12  10       27.68       38.36     51.56 o 
  10  12  10       18.70       23.43     51.64 o 
  12  12  10        8.02       -9.50     47.92 o 
 -43   1  11        3.42       13.53     31.66 o 
 -41   1  11      202.74      159.64     37.44 o 
 -39   1  11      185.03      204.73     55.31 o 
 -37   1  11       40.41       64.68     32.01 o 
 -35   1  11      605.76      666.84     47.06 o 
 -33   1  11      536.09      557.20     38.65 o 
 -31   1  11       15.36        6.78     20.04 o 
 -29   1  11      288.73      305.24     26.41 o 
 -27   1  11      653.81      665.85     35.22 o 
 -25   1  11      355.57      309.98     24.71 o 
 -23   1  11      504.34      525.87     27.36 o 
 -21   1  11     1129.80     1172.74     37.99 o 
 -19   1  11     2552.82     2419.76     52.16 o 
 -17   1  11       39.65       33.78     15.22 o 
 -15   1  11     1379.08     1329.06     37.04 o 
 -13   1  11      738.52      720.29     30.19 o 
 -11   1  11      210.85      181.55     17.15 o 
  -9   1  11       90.64       74.42     14.54 o 
  -7   1  11      434.97      498.36     21.43 o 
  -5   1  11     3024.84     2963.40     54.28 o 
  -3   1  11      945.88      895.85     21.70 o 
  -1   1  11       89.27       71.72     19.13 o 
   1   1  11     1251.15     1278.43     36.91 o 
   3   1  11     1912.40     1812.11     37.91 o 
   5   1  11      479.98      449.61     19.73 o 
   7   1  11     5864.51     5811.62     87.62 o 
   9   1  11     3507.89     3398.84     58.92 o 
  11   1  11      123.00      120.15     20.36 o 
  13   1  11      175.76      181.00     17.39 o 
  15   1  11      811.17      738.90     35.66 o 
  17   1  11        7.10       17.75     14.97 o 
  19   1  11      207.17      183.17     19.66 o 
  21   1  11     1179.27     1206.25     37.60 o 
  23   1  11      472.81      483.34     30.15 o 
  25   1  11       73.38       66.26     15.97 o 
  27   1  11      141.58      105.89     17.41 o 
  29   1  11       74.24       79.25     17.78 o 
  31   1  11        8.70       -9.04     16.64 o 
  33   1  11      179.77      196.65     23.73 o 
  35   1  11       18.78      -10.53     22.56 o 
  37   1  11      108.51      166.58     26.99 o 
  39   1  11        1.29       -5.97     30.28 o 
 -42   2  11        6.33       31.03     32.05 o 
 -40   2  11       33.90       29.46     32.31 o 
 -38   2  11       76.38       63.37     32.70 o 
 -36   2  11      120.04       92.89     33.06 o 
 -34   2  11       26.57        5.87     50.00 o 
 -32   2  11      461.91      487.02     31.15 o 
 -30   2  11     1023.22      994.01     46.05 o 
 -28   2  11       35.93       77.98     20.48 o 
 -26   2  11      188.96      253.34     23.64 o 
 -24   2  11     1451.06     1441.06     41.77 o 
 -22   2  11     1287.28     1231.80     38.19 o 
 -20   2  11       23.71       34.45     16.47 o 
 -18   2  11     2152.32     2203.87     48.74 o 
 -16   2  11     3467.14     3368.54     62.80 o 
 -14   2  11      108.72      100.68     16.13 o 
 -12   2  11     1849.71     1820.46     60.05 o 
 -10   2  11     9503.42     9208.71    135.09 o 
  -8   2  11     3605.35     3455.73     53.55 o 
  -6   2  11      194.85      162.36     22.19 o 
  -4   2  11     5810.26     5834.15     79.79 o 
  -2   2  11     9949.33     9863.37    138.53 o 
   0   2  11       77.04       60.75     11.66 o 
   2   2  11     3505.89     3305.20     66.56 o 
   4   2  11     6501.55     6256.07    108.74 o 
   6   2  11     2834.52     2821.17     77.12 o 
   8   2  11      315.26      299.24     18.16 o 
  10   2  11     2039.19     2185.79     48.92 o 
  12   2  11     5782.98     5600.00     86.97 o 
  14   2  11      236.10      217.39     18.70 o 
  16   2  11     1303.15     1159.72     34.31 o 
  18   2  11     2691.59     2669.67     53.76 o 
  20   2  11     2710.50     2653.32     54.71 o 
  22   2  11       17.67        4.22     17.27 o 
  24   2  11      575.69      548.78     25.32 o 
  26   2  11     1337.10     1406.73     34.40 o 
  28   2  11      161.79      191.40     19.47 o 
  30   2  11      792.75      726.15     27.77 o 
  32   2  11      804.20      875.30     33.62 o 
  34   2  11      967.94     1079.97     41.38 o 
  36   2  11        0.85      -22.31     22.31 o 
  38   2  11      409.37      466.55     39.04 o 
 -41   3  11      295.44      334.43     51.37 o 
 -39   3  11       51.99       36.98     49.11 o 
 -37   3  11       35.00       33.98     31.49 o 
 -35   3  11      327.30      358.04     39.97 o 
 -33   3  11      515.45      463.80     69.12 o 
 -31   3  11        5.23       18.21     20.77 o 
 -29   3  11      287.63      273.35     25.84 o 
 -27   3  11      823.17      885.32     39.10 o 
 -25   3  11      250.58      292.45     24.22 o 
 -23   3  11      336.20      363.34     24.49 o 
 -21   3  11     2422.88     2485.31     68.45 o 
 -19   3  11     1397.16     1390.04     39.05 o 
 -17   3  11       11.34       -1.94     14.45 o 
 -15   3  11      283.29      279.65     20.29 o 
 -13   3  11     2429.75     2375.86     49.75 o 
 -11   3  11     2672.71     2452.58     49.93 o 
  -9   3  11      219.99      222.20     18.89 o 
  -7   3  11     4457.37     4409.13     64.78 o 
  -5   3  11     3346.57     3453.24     59.90 o 
  -3   3  11      175.75      194.31     25.67 o 
  -1   3  11     3511.36     3513.45     60.30 o 
   1   3  11     2382.14     2336.87     45.52 o 
   3   3  11     1477.83     1371.49     40.19 o 
   5   3  11       24.83       39.40     15.91 o 
   7   3  11     2651.46     2525.99     48.27 o 
   9   3  11     2724.01     2648.44     50.61 o 
  11   3  11      342.06      289.22     19.34 o 
  13   3  11      731.40      703.35     26.97 o 
  15   3  11     1329.80     1329.85     36.31 o 
  17   3  11      514.63      551.53     33.64 o 
  19   3  11      370.56      337.76     25.77 o 
  21   3  11     1960.84     1973.08     44.94 o 
  23   3  11     1580.06     1576.53     38.71 o 
  25   3  11        0.06      -10.20     14.99 o 
  27   3  11      403.30      405.89     22.60 o 
  29   3  11      262.74      293.78     21.41 o 
  31   3  11        2.22        1.64     18.88 o 
  33   3  11       94.72       87.54     21.28 o 
  35   3  11      400.15      452.80     48.24 o 
  37   3  11      207.08      231.16     28.43 o 
 -40   4  11       16.84      -31.49     43.26 o 
 -38   4  11      155.34      111.63     51.19 o 
 -36   4  11       55.74       40.21     46.57 o 
 -34   4  11        0.24      -27.17     27.17 o 
 -32   4  11       76.50       41.64     34.60 o 
 -30   4  11      222.60      198.60     25.01 o 
 -28   4  11      190.05      202.08     23.61 o 
 -26   4  11      100.00       70.94     20.03 o 
 -24   4  11      710.68      728.62     47.24 o 
 -22   4  11      456.50      488.10     26.21 o 
 -20   4  11      373.17      336.36     22.69 o 
 -18   4  11      185.70      191.78     19.63 o 
 -16   4  11     1364.82     1327.34     37.65 o 
 -14   4  11      199.36      231.58     17.13 o 
 -12   4  11     1895.23     1932.09     47.60 o 
 -10   4  11     1998.55     1993.91     39.06 o 
  -8   4  11      369.97      388.24     20.88 o 
  -6   4  11      536.13      539.49     20.04 o 
  -4   4  11       84.76      107.13     18.61 o 
  -2   4  11     1347.29     1321.06     33.59 o 
   0   4  11      284.33      300.11     18.14 o 
   2   4  11      393.04      397.65     20.19 o 
   4   4  11     1173.43     1198.14     38.57 o 
   6   4  11      573.80      536.69     27.17 o 
   8   4  11      151.26      147.13     19.95 o 
  10   4  11      679.26      678.67     30.43 o 
  12   4  11      171.32      155.86     24.14 o 
  14   4  11      257.23      216.57     19.48 o 
  16   4  11      108.13      137.37     18.65 o 
  18   4  11      775.28      819.43     30.97 o 
  20   4  11       16.84       -4.98     15.08 o 
  22   4  11       25.78       20.38     16.40 o 
  24   4  11        6.41       -7.36     16.51 o 
  26   4  11      199.94      203.92     19.18 o 
  28   4  11       46.41       69.14     19.66 o 
  30   4  11      309.79      332.01     24.91 o 
  32   4  11      470.85      471.26     34.48 o 
  34   4  11        0.90        0.43     22.53 o 
  36   4  11        6.19      -22.46     23.72 o 
 -39   5  11        5.12      -12.26     46.25 o 
 -37   5  11       33.58       58.09     48.03 o 
 -35   5  11       57.83       60.39     46.16 o 
 -33   5  11      160.18      103.46     47.95 o 
 -31   5  11       11.76       -2.27     41.07 o 
 -29   5  11       76.42       24.09     24.28 o 
 -27   5  11      310.07      304.85     30.53 o 
 -25   5  11       91.07      100.13     24.14 o 
 -23   5  11        0.26       12.18     20.77 o 
 -21   5  11       22.75       34.55     21.56 o 
 -19   5  11      483.61      474.40     25.81 o 
 -17   5  11      125.13       88.57     17.90 o 
 -15   5  11      290.49      289.98     21.53 o 
 -13   5  11      363.98      357.90     22.10 o 
 -11   5  11      235.03      245.88     20.56 o 
  -9   5  11        3.97        4.62     14.09 o 
  -7   5  11      896.97      865.62     33.67 o 
  -5   5  11      701.74      717.09     31.19 o 
  -3   5  11      359.60      341.38     23.27 o 
  -1   5  11      100.66       79.36     17.25 o 
   1   5  11       13.23       49.08     16.69 o 
   3   5  11       68.08       67.54     17.71 o 
   5   5  11       17.36       12.79     32.76 o 
   7   5  11       86.13       63.43     23.10 o 
   9   5  11      136.75      143.02     25.28 o 
  11   5  11       97.31      102.83     20.18 o 
  13   5  11        1.79       14.33     15.98 o 
  15   5  11      208.42      226.74     20.83 o 
  17   5  11       11.94       17.12     14.79 o 
  19   5  11        0.51       -2.10     15.25 o 
  21   5  11        1.20      -15.24     15.24 o 
  23   5  11      133.98      169.29     19.99 o 
  25   5  11      149.11      139.88     18.47 o 
  27   5  11       22.83        2.35     17.97 o 
  29   5  11      132.79      118.09     21.04 o 
  31   5  11       29.44       40.68     22.82 o 
  33   5  11      218.63      144.39     36.36 o 
  35   5  11       22.11       46.34     34.64 o 
 -38   6  11      165.55      263.59     59.09 o 
 -36   6  11       42.77       34.45     46.81 o 
 -34   6  11       21.70      -13.35     42.67 o 
 -32   6  11       60.55      -14.91     40.34 o 
 -30   6  11       45.71      111.41     45.42 o 
 -28   6  11       11.44        7.24     39.59 o 
 -26   6  11       57.04       97.77     36.61 o 
 -24   6  11      497.22      536.83     49.49 o 
 -22   6  11       97.64      104.82     20.33 o 
 -20   6  11       10.82       -2.75     17.64 o 
 -18   6  11     1026.89     1055.58     35.92 o 
 -16   6  11     1746.36     1732.75     57.96 o 
 -14   6  11       54.15       55.70     17.56 o 
 -12   6  11      402.62      428.82     31.65 o 
 -10   6  11      696.55      762.08     29.42 o 
  -8   6  11      129.40      115.01     22.91 o 
  -6   6  11      274.30      282.27     23.71 o 
  -4   6  11     1694.10     1723.46     58.86 o 
  -2   6  11     1936.85     1897.58     50.68 o 
   0   6  11      129.79       88.38     19.09 o 
   2   6  11      166.19      158.92     22.43 o 
   4   6  11     1655.09     1665.59     47.39 o 
   6   6  11     1494.97     1560.21     57.57 o 
   8   6  11      260.98      295.23     31.51 o 
  10   6  11      980.25     1023.29     49.29 o 
  12   6  11      738.87      766.02     43.35 o 
  14   6  11        5.31       -8.61     24.59 o 
  16   6  11      155.13      143.18     29.50 o 
  18   6  11      337.77      326.89     50.16 o 
  20   6  11      607.36      657.12     44.52 o 
  22   6  11       27.82       -0.84     39.28 o 
  24   6  11      281.35      297.10     31.79 o 
  26   6  11      509.09      576.45     49.44 o 
  28   6  11      210.58      231.71     49.16 o 
  30   6  11       70.96       59.91     26.39 o 
  32   6  11       64.62       97.10     52.50 o 
 -35   7  11      330.56      298.62     56.27 o 
 -33   7  11      429.58      356.00     57.71 o 
 -31   7  11       16.30       55.83     42.84 o 
 -29   7  11      528.74      485.92     59.49 o 
 -27   7  11     1016.39      984.95     75.28 o 
 -25   7  11      229.46      185.24     31.72 o 
 -23   7  11      240.73      227.33     24.18 o 
 -21   7  11      984.91     1014.30     37.11 o 
 -19   7  11      472.03      499.17     27.97 o 
 -17   7  11       76.60      104.87     20.50 o 
 -15   7  11      861.36      893.43     51.75 o 
 -13   7  11     1814.96     1810.87     45.99 o 
 -11   7  11      661.35      673.61     29.28 o 
  -9   7  11      422.44      426.05     24.61 o 
  -7   7  11     1311.11     1284.08     47.18 o 
  -5   7  11     2175.90     2235.94     57.01 o 
  -3   7  11      314.39      289.30     25.49 o 
  -1   7  11      574.17      626.74     37.68 o 
   1   7  11     3413.43     3600.51     76.51 o 
   3   7  11     1399.99     1490.08     49.86 o 
   5   7  11      563.40      623.57     40.15 o 
   7   7  11     2493.40     2574.15     77.66 o 
   9   7  11     2134.31     2301.56    155.41 o 
  11   7  11      213.54      230.11     32.32 o 
  13   7  11     1801.20     1898.93     67.18 o 
  15   7  11     2760.09     2831.22     84.27 o 
  17   7  11      371.07      350.24     37.72 o 
  19   7  11      290.29      302.65     35.87 o 
  21   7  11     1298.68     1394.45    168.11 o 
  23   7  11      132.93      127.58     26.19 o 
  25   7  11       20.52        4.03     47.05 o 
  27   7  11      498.35      476.65     65.45 o 
  29   7  11      390.53      539.66     67.94 o 
  31   7  11        8.30       15.52     50.12 o 
 -28   8  11       62.70       76.68     44.87 o 
 -26   8  11      119.47      177.08     44.91 o 
 -24   8  11      590.57      619.32     58.73 o 
 -22   8  11      493.70      609.65     58.20 o 
 -20   8  11       19.77      -11.77     30.56 o 
 -18   8  11      199.33      216.89     52.51 o 
 -16   8  11      720.04      694.17     37.10 o 
 -14   8  11      554.68      533.26     39.93 o 
 -12   8  11       92.32      129.16     27.75 o 
 -10   8  11     1661.58     1701.77     54.83 o 
  -8   8  11      694.38      702.82     42.85 o 
  -6   8  11        1.05        1.18     23.96 o 
  -4   8  11      762.68      786.54     44.71 o 
  -2   8  11      968.35     1006.38     50.21 o 
   0   8  11       22.39      -14.08     24.33 o 
   2   8  11      431.68      450.95     35.99 o 
   4   8  11      727.90      784.82    105.64 o 
   6   8  11       64.05       36.93     39.92 o 
   8   8  11       32.53       13.81     40.14 o 
  10   8  11       25.23      -14.00     39.94 o 
  12   8  11      115.99       64.66     43.96 o 
  14   8  11       20.61      -41.32     41.32 o 
  16   8  11       81.05       70.97     47.81 o 
  18   8  11      338.18      380.09     59.99 o 
  20   8  11       23.81       86.69     48.08 o 
  22   8  11        2.35        4.18     46.77 o 
  24   8  11       47.20        6.91     48.16 o 
  26   8  11      158.65      150.29     53.80 o 
  28   8  11       35.27       77.22     52.72 o 
 -29   9  11       27.81       63.04     45.76 o 
 -27   9  11        1.16       32.03     44.53 o 
 -25   9  11       10.04        2.56     40.83 o 
 -23   9  11        7.02       17.53     41.12 o 
 -21   9  11       15.73       62.73     42.67 o 
 -19   9  11       27.98       82.85     43.23 o 
 -17   9  11       22.18       21.68     39.00 o 
 -15   9  11       15.76       16.41     29.06 o 
 -13   9  11      106.07       84.11     31.74 o 
 -11   9  11        1.02       10.91     27.23 o 
  -9   9  11       28.00       60.20     28.61 o 
  -7   9  11      218.85      279.12     49.69 o 
  -5   9  11      192.98      226.21     33.18 o 
  -3   9  11        0.58       14.30     27.39 o 
  -1   9  11       76.14       54.93     28.38 o 
   1   9  11        2.22       42.59     28.01 o 
   3   9  11       24.11       25.36     23.41 o 
   5   9  11       49.08       79.23     42.93 o 
   7   9  11      448.13      545.39     61.99 o 
   9   9  11      145.56      136.09     47.93 o 
  11   9  11       12.05      -34.82     42.90 o 
  13   9  11       34.26       -3.51     42.88 o 
  15   9  11        4.91      -20.01     44.71 o 
  17   9  11      156.30      143.73     52.07 o 
  19   9  11        6.70        5.33     49.03 o 
  21   9  11      130.60      153.47     55.07 o 
  23   9  11       29.07       23.19     51.87 o 
  25   9  11       10.55       -5.58     48.31 o 
 -26  10  11        4.03       -9.25     43.88 o 
 -24  10  11       49.97       74.25     46.03 o 
 -22  10  11       13.24      -16.65     42.45 o 
 -20  10  11       16.85       40.86     44.12 o 
 -18  10  11       56.87       31.39     46.36 o 
 -16  10  11      155.78      143.09     46.56 o 
 -14  10  11       48.37      111.28     45.56 o 
 -12  10  11        5.46      -10.69     44.26 o 
 -10  10  11      256.11      168.60     47.88 o 
  -8  10  11      142.02      157.63     46.79 o 
  -6  10  11       64.28       25.10     42.26 o 
  -4  10  11      281.25      312.47     53.47 o 
  -2  10  11      209.00      144.22     49.40 o 
   0  10  11        2.48       31.94     43.38 o 
   2  10  11       20.43       51.87     44.56 o 
   4  10  11       73.94      119.50     48.22 o 
   6  10  11        2.77      -41.19     41.19 o 
   8  10  11       58.54       79.79     48.41 o 
  10  10  11      130.87      177.81     53.36 o 
  12  10  11      166.89      117.92     52.10 o 
  14  10  11       61.95        4.96     48.18 o 
  16  10  11        1.56       20.11     48.34 o 
  18  10  11       11.19        8.13     49.82 o 
  20  10  11       10.56       23.34     50.86 o 
 -21  11  11      115.80      168.57     50.88 o 
 -19  11  11      127.37      295.56     55.27 o 
 -17  11  11        0.16       28.73     42.98 o 
 -15  11  11      267.46      206.96     54.49 o 
 -13  11  11      516.99      564.50     63.67 o 
 -11  11  11        5.90      -30.22     43.81 o 
  -9  11  11      142.77      124.39     49.08 o 
  -7  11  11      274.49      323.32     55.57 o 
  -5  11  11      218.24      313.59     56.24 o 
  -3  11  11        0.26       15.63     47.71 o 
  -1  11  11      359.75      355.28     56.65 o 
   1  11  11      675.84      771.64     72.86 o 
   3  11  11      263.33      268.82     54.95 o 
   5  11  11      125.92       81.17     49.47 o 
   7  11  11      315.58      283.43     59.74 o 
   9  11  11      133.73      120.63     54.80 o 
  11  11  11        1.64      -47.36     47.36 o 
  13  11  11      320.71      418.66     64.97 o 
  15  11  11      450.55      436.64     68.91 o 
 -12  12  11       25.47      -41.79     41.79 o 
 -10  12  11      428.04      440.22     62.39 o 
  -8  12  11      280.43      379.29     63.14 o 
  -6  12  11        0.39      -40.06     40.06 o 
  -4  12  11      295.01      305.02     57.67 o 
  -2  12  11      233.85      165.36     52.18 o 
   0  12  11       67.54        9.03     46.60 o 
   2  12  11       60.73       64.14     49.82 o 
   4  12  11      366.67      337.45     59.69 o 
   6  12  11      135.65       59.98     50.44 o 
 -42   0  12       12.26      -13.02     48.26 o 
 -40   0  12       71.43       90.01     50.59 o 
 -38   0  12       37.94      -25.26     43.76 o 
 -36   0  12      634.37      586.21     66.55 o 
 -34   0  12      614.43      528.86     63.99 o 
 -32   0  12        2.33      -11.11     41.82 o 
 -30   0  12      497.62      631.83     48.23 o 
 -28   0  12     1115.22     1168.71     59.57 o 
 -26   0  12      321.47      318.24     36.96 o 
 -24   0  12      594.38      673.94     44.45 o 
 -22   0  12     1583.47     1792.54     66.75 o 
 -20   0  12     1470.46     1419.35     58.28 o 
 -18   0  12       12.70        7.33     23.60 o 
 -16   0  12     3210.48     3183.16    124.07 o 
 -14   0  12     3710.99     3361.10     90.20 o 
 -12   0  12      443.56      383.04     31.52 o 
 -10   0  12      609.36      581.55     35.76 o 
  -8   0  12     6200.72     6070.45    136.12 o 
  -6   0  12     3677.62     3472.21     89.13 o 
  -4   0  12      439.18      390.74     50.54 o 
  -2   0  12     3190.11     3178.80    117.33 o 
   0   0  12      848.29      754.25     57.87 o 
   2   0  12      749.91      792.11     59.87 o 
   4   0  12      142.14      176.70     23.05 o 
   6   0  12    10326.94    10402.10    264.38 o 
   8   0  12     4453.39     4240.82    104.69 o 
  10   0  12       80.73      100.73     30.73 o 
  12   0  12     4113.33     3732.53     92.50 o 
  14   0  12     2744.13     2599.86     74.32 o 
  16   0  12       52.16       20.35     29.47 o 
  18   0  12     1834.51     1818.78     63.16 o 
  20   0  12     2390.36     2424.99     75.03 o 
  22   0  12      326.33      291.79     33.85 o 
  24   0  12      792.84      842.53     47.53 o 
  26   0  12     2118.89     2075.54     59.63 o 
  28   0  12      190.44      237.47     29.28 o 
  30   0  12       19.44       59.69     25.75 o 
  32   0  12      419.81      407.33     34.94 o 
  34   0  12      215.47      144.27     36.19 o 
  36   0  12       39.93       77.36     34.82 o 
 -41   1  12       94.74      122.98     38.06 o 
 -39   1  12       17.61      -26.63     32.19 o 
 -37   1  12       11.64       12.29     31.40 o 
 -35   1  12        4.77       11.97     31.18 o 
 -33   1  12       32.27       12.48     41.51 o 
 -31   1  12        9.37       -3.02     21.35 o 
 -29   1  12       30.06        8.09     20.30 o 
 -27   1  12      401.25      375.99     27.89 o 
 -25   1  12      336.70      321.49     25.65 o 
 -23   1  12      254.90      252.76     23.59 o 
 -21   1  12       38.83       25.07     17.77 o 
 -19   1  12      783.30      760.00     30.70 o 
 -17   1  12      514.58      470.54     25.23 o 
 -15   1  12        1.98       18.83     15.78 o 
 -13   1  12     2429.50     2319.14     49.92 o 
 -11   1  12     1931.68     1802.40     42.93 o 
  -9   1  12      188.80      184.21     17.85 o 
  -7   1  12      693.11      703.51     27.25 o 
  -5   1  12     6149.92     5872.41     93.07 o 
  -3   1  12     1753.90     1692.87     45.95 o 
  -1   1  12       92.71       24.09     20.12 o 
   1   1  12     4794.66     4709.39     87.77 o 
   3   1  12     5894.86     5815.83    103.73 o 
   5   1  12       10.78       10.02      9.32 o 
   7   1  12     1452.55     1400.83     35.37 o 
   9   1  12     2330.55     2384.68     49.09 o 
  11   1  12      448.00      441.00     22.33 o 
  13   1  12      496.47      500.71     24.18 o 
  15   1  12     2529.25     2370.54     58.11 o 
  17   1  12     1913.53     1886.83     44.92 o 
  19   1  12       51.53       51.64     23.72 o 
  21   1  12      159.24      149.81     21.13 o 
  23   1  12      395.90      417.98     26.67 o 
  25   1  12      244.28      226.79     19.56 o 
  27   1  12       28.73       38.67     16.96 o 
  29   1  12      190.70      204.57     20.85 o 
  31   1  12      194.55      213.85     21.23 o 
  33   1  12       73.98       71.95     21.38 o 
  35   1  12      138.10      153.94     32.72 o 
 -42   2  12       37.42       -0.87     45.97 o 
 -40   2  12        0.06      -31.55     31.55 o 
 -38   2  12       20.11       21.49     33.32 o 
 -36   2  12       54.38       14.71     38.67 o 
 -34   2  12       10.31       -9.10     29.39 o 
 -32   2  12        0.58      -21.62     27.21 o 
 -30   2  12        1.40       -0.97     20.74 o 
 -28   2  12        1.09       22.61     20.32 o 
 -26   2  12       35.58       57.72     20.97 o 
 -24   2  12        8.04       30.68     18.83 o 
 -22   2  12      194.85      196.39     21.55 o 
 -20   2  12        1.35       -6.97     15.87 o 
 -18   2  12       73.32       71.58     21.99 o 
 -16   2  12       49.75       58.63     16.63 o 
 -14   2  12       38.55       50.51     15.90 o 
 -12   2  12       89.10       53.61     22.03 o 
 -10   2  12        4.11        2.82     14.32 o 
  -8   2  12      233.53      231.62     20.87 o 
  -6   2  12      681.33      649.16     25.32 o 
  -4   2  12       54.43       27.27     12.63 o 
  -2   2  12      120.62       91.69     14.34 o 
   0   2  12      562.56      631.68     36.63 o 
   2   2  12        1.16        9.99     15.94 o 
   4   2  12     1777.07     1656.62     45.98 o 
   6   2  12      524.36      510.05     27.72 o 
   8   2  12      317.00      298.34     24.72 o 
  10   2  12        0.42        9.04     14.37 o 
  12   2  12        6.69       -7.64     14.83 o 
  14   2  12       65.03       52.12     16.46 o 
  16   2  12        0.76       -3.64     16.24 o 
  18   2  12        3.64       -1.89     16.22 o 
  20   2  12       67.86       50.83     18.98 o 
  22   2  12      457.25      497.74     27.95 o 
  24   2  12        0.49      -10.94     16.70 o 
  26   2  12      166.94      167.43     19.09 o 
  28   2  12       55.92       65.00     17.82 o 
  30   2  12        7.62       -1.07     17.66 o 
  32   2  12        1.94        7.30     19.99 o 
  34   2  12      143.34      137.00     23.18 o 
  36   2  12       60.41       43.41     24.56 o 
 -41   3  12       13.05      -42.65     51.60 o 
 -39   3  12        9.22       12.72     33.40 o 
 -37   3  12        1.74      -18.56     31.26 o 
 -35   3  12        0.50       17.44     30.76 o 
 -33   3  12        3.97       30.27     30.36 o 
 -31   3  12        2.65       58.80     30.29 o 
 -29   3  12        4.03        4.54     21.74 o 
 -27   3  12        9.13        7.69     19.48 o 
 -25   3  12        7.10       -7.37     19.12 o 
 -23   3  12      189.80      220.77     22.86 o 
 -21   3  12       13.01       13.65     17.70 o 
 -19   3  12      635.73      659.29     29.05 o 
 -17   3  12        3.19      -14.58     14.97 o 
 -15   3  12       12.44       19.29     15.56 o 
 -13   3  12      334.46      302.21     21.13 o 
 -11   3  12      878.02      783.61     29.61 o 
  -9   3  12      371.55      302.40     21.92 o 
  -7   3  12        8.61       -5.08     17.96 o 
  -5   3  12     2158.36     2007.70     42.99 o 
  -3   3  12      449.85      472.00     21.95 o 
  -1   3  12       49.57       68.45     20.04 o 
   1   3  12     2194.07     2228.84     53.91 o 
   3   3  12     3044.48     3041.03     85.64 o 
   5   3  12        1.78       -7.58     16.70 o 
   7   3  12      476.72      502.73     28.06 o 
   9   3  12     2172.57     2105.28     77.06 o 
  11   3  12      763.05      733.27     28.01 o 
  13   3  12      333.09      317.59     28.37 o 
  15   3  12      205.23      222.79     34.73 o 
  17   3  12      258.39      271.70     22.36 o 
  19   3  12      177.63      160.40     21.40 o 
  21   3  12      134.22      121.42     21.63 o 
  23   3  12      496.04      486.82     25.49 o 
  25   3  12      360.86      307.18     23.68 o 
  27   3  12       19.63       49.60     17.77 o 
  29   3  12       68.38       63.45     18.77 o 
  31   3  12        7.66        1.14     19.81 o 
  33   3  12      245.43      265.90     25.47 o 
  35   3  12        3.34       16.16     23.57 o 
 -40   4  12        3.81       30.84     45.10 o 
 -38   4  12       92.52       85.21     49.80 o 
 -36   4  12      287.75      260.44     58.91 o 
 -34   4  12       91.67       53.58     47.26 o 
 -32   4  12       47.89       29.55     43.82 o 
 -30   4  12      369.19      400.37     39.72 o 
 -28   4  12      262.78      249.66     25.47 o 
 -26   4  12       21.86       35.51     18.70 o 
 -24   4  12      340.88      318.34     48.51 o 
 -22   4  12     1275.40     1326.57     41.14 o 
 -20   4  12      618.97      669.97     30.41 o 
 -18   4  12        6.81       -7.69     16.84 o 
 -16   4  12     1162.38     1135.46     36.45 o 
 -14   4  12      672.86      629.60     27.49 o 
 -12   4  12      215.98      209.91     21.04 o 
 -10   4  12      662.79      668.51     23.66 o 
  -8   4  12     2820.50     2997.13     51.07 o 
  -6   4  12     2160.98     2229.89     50.86 o 
  -4   4  12       18.28       -9.34     13.65 o 
  -2   4  12     3429.89     3426.09     61.73 o 
   0   4  12     2699.51     2744.28     53.40 o 
   2   4  12      211.98      182.85     21.32 o 
   4   4  12     2070.74     2113.08     53.66 o 
   6   4  12     2768.83     2951.18     65.66 o 
   8   4  12      610.86      605.57     30.46 o 
  10   4  12      664.34      626.88     31.34 o 
  12   4  12     1854.28     1785.47     50.40 o 
  14   4  12      803.24      867.76     38.03 o 
  16   4  12        7.93        5.24     17.51 o 
  18   4  12      752.09      835.45     32.67 o 
  20   4  12      942.68      967.12     31.37 o 
  22   4  12      217.07      219.95     21.16 o 
  24   4  12      251.45      292.98     23.27 o 
  26   4  12      633.80      643.14     26.43 o 
  28   4  12       75.36       62.47     18.72 o 
  30   4  12       33.05       15.43     19.87 o 
  32   4  12      186.35      211.71     24.28 o 
  34   4  12      270.56      426.70     45.81 o 
 -37   5  12       23.79       -2.22     47.36 o 
 -35   5  12       24.01      -16.92     44.22 o 
 -33   5  12      107.77      121.98     50.71 o 
 -31   5  12      192.06      239.44     50.92 o 
 -29   5  12       37.04       61.49     42.58 o 
 -27   5  12      315.80      299.23     52.38 o 
 -25   5  12      353.20      405.21     33.68 o 
 -23   5  12       45.12       45.78     23.67 o 
 -21   5  12       27.89       81.52     24.15 o 
 -19   5  12      450.21      463.57     39.03 o 
 -17   5  12     1858.10     1808.59     54.40 o 
 -15   5  12      217.42      237.19     36.46 o 
 -13   5  12     2172.26     2134.22     48.99 o 
 -11   5  12     2296.59     2391.42     51.44 o 
  -9   5  12      741.73      732.17     28.61 o 
  -7   5  12      756.88      813.27     34.57 o 
  -5   5  12     3940.63     3917.78     80.17 o 
  -3   5  12     1522.11     1554.10     45.87 o 
  -1   5  12       79.92       72.61     19.35 o 
   1   5  12     2691.32     2813.95    110.11 o 
   3   5  12     2845.51     2756.67     78.72 o 
   5   5  12      499.13      557.52     37.73 o 
   7   5  12      931.89      990.32     48.85 o 
   9   5  12     2758.91     2706.93     79.37 o 
  11   5  12      839.71      812.78     44.79 o 
  13   5  12        3.97       48.36     30.21 o 
  15   5  12     1824.36     1676.72     63.12 o 
  17   5  12     1780.54     1813.15     53.37 o 
  19   5  12        9.27        0.24     22.38 o 
  21   5  12      296.22      301.89     32.03 o 
  23   5  12      367.25      365.37     31.85 o 
  25   5  12      264.78      269.20     26.26 o 
  27   5  12        3.58        8.35     21.83 o 
  29   5  12      346.94      467.60     31.05 o 
  31   5  12      564.54      533.12     33.44 o 
  33   5  12       10.92      -26.69     31.94 o 
 -36   6  12       62.97      151.12     51.92 o 
 -34   6  12       65.19       90.58     47.13 o 
 -32   6  12        0.84        7.26     42.85 o 
 -30   6  12       91.10      103.79     45.11 o 
 -28   6  12      192.94      111.95     44.76 o 
 -26   6  12       16.93      -22.43     38.39 o 
 -24   6  12      211.78      212.65     48.47 o 
 -22   6  12      605.19      646.97     37.91 o 
 -20   6  12       49.34       23.71     22.79 o 
 -18   6  12      253.87      244.51     23.48 o 
 -16   6  12      313.10      291.89     23.00 o 
 -14   6  12      369.59      380.35     26.30 o 
 -12   6  12      221.30      219.94     21.65 o 
 -10   6  12      674.53      732.42     53.43 o 
  -8   6  12      989.37      944.47     38.27 o 
  -6   6  12      201.68      200.86     23.16 o 
  -4   6  12      228.53      216.07     23.84 o 
  -2   6  12       78.78       91.86     20.56 o 
   0   6  12      473.84      458.31     28.59 o 
   2   6  12       14.03       -5.95     23.76 o 
   4   6  12      562.81      567.80     39.14 o 
   6   6  12     1465.99     1418.68     58.00 o 
   8   6  12     1092.79     1032.07     54.77 o 
  10   6  12       21.42        4.58     25.58 o 
  12   6  12      608.17      568.52     41.62 o 
  14   6  12      795.67      780.62     46.44 o 
  16   6  12       25.70       38.89     41.31 o 
  18   6  12      681.35      764.84     47.60 o 
  20   6  12      875.56      821.23     49.84 o 
  22   6  12      528.89      468.97     42.07 o 
  24   6  12        4.21        4.05     24.10 o 
  26   6  12      425.74      462.11     41.73 o 
  28   6  12       36.70       -4.18     25.32 o 
  30   6  12       21.27        9.40     26.33 o 
 -33   7  12        2.63        0.98     41.17 o 
 -31   7  12       16.54       23.07     41.51 o 
 -29   7  12        5.76       11.01     40.73 o 
 -27   7  12        3.33       -7.55     38.61 o 
 -25   7  12      100.12       55.51     43.53 o 
 -23   7  12       22.67       41.03     40.99 o 
 -21   7  12        3.66        6.33     23.30 o 
 -19   7  12        0.07       -9.77     18.77 o 
 -17   7  12       45.37        2.18     18.31 o 
 -15   7  12        0.82        2.47     18.72 o 
 -13   7  12       12.28       23.24     18.64 o 
 -11   7  12        5.32        0.55     17.57 o 
  -9   7  12        3.31       14.29     19.81 o 
  -7   7  12       44.11       33.59     20.51 o 
  -5   7  12      157.52      149.12     23.09 o 
  -3   7  12       39.85       42.17     20.59 o 
  -1   7  12      182.20      192.76     33.72 o 
   1   7  12        1.60       10.94     23.90 o 
   3   7  12        0.93      -10.89     24.78 o 
   5   7  12       51.27       37.08     27.54 o 
   7   7  12        5.24       -4.25     26.30 o 
   9   7  12      406.61      379.37     52.54 o 
  11   7  12      119.55      138.01     31.65 o 
  13   7  12      140.82      132.29     31.67 o 
  15   7  12        1.43      -27.55     27.55 o 
  17   7  12       19.89       30.15     31.79 o 
  19   7  12       11.85      -29.61     29.61 o 
  21   7  12       80.92       34.11     31.52 o 
  23   7  12        5.54       -9.05     24.07 o 
  25   7  12        9.05       29.26     48.78 o 
  27   7  12        1.16      -43.86     43.86 o 
  29   7  12        8.95       61.56     51.21 o 
 -24   8  12      110.38       74.57     44.56 o 
 -22   8  12      240.69      316.77     50.22 o 
 -20   8  12      134.13       80.29     41.02 o 
 -18   8  12       40.93       45.20     30.49 o 
 -16   8  12      198.75      206.15     43.95 o 
 -14   8  12      192.71      214.29     28.28 o 
 -12   8  12        7.23       41.91     27.37 o 
 -10   8  12      423.19      477.22     39.46 o 
  -8   8  12      256.74      257.70     33.61 o 
  -6   8  12        9.78      -24.33     24.33 o 
  -4   8  12        2.63       12.76     26.71 o 
  -2   8  12      274.57      262.08     33.75 o 
   0   8  12      937.49      909.28     49.98 o 
   2   8  12       11.73       -4.20     38.49 o 
   4   8  12      409.40      479.91     56.91 o 
   6   8  12      245.47      282.60     50.29 o 
   8   8  12       64.08       60.82     43.01 o 
  10   8  12        5.08      -10.50     40.84 o 
  12   8  12      631.06      657.97     68.33 o 
  14   8  12      349.39      427.53     61.09 o 
  16   8  12        1.04      -38.14     44.08 o 
  18   8  12      433.19      441.99     63.40 o 
  20   8  12      291.38      249.30     57.66 o 
  22   8  12        0.68      -46.43     46.43 o 
  24   8  12       50.57       15.45     48.43 o 
  26   8  12      157.07      199.80     57.50 o 
 -27   9  12        6.12       37.10     44.98 o 
 -25   9  12      141.13      102.71     48.16 o 
 -23   9  12       70.09      -23.59     40.11 o 
 -21   9  12       75.73      -41.84     43.08 o 
 -19   9  12      366.25      398.70     54.97 o 
 -17   9  12      554.26      616.19     64.35 o 
 -15   9  12       56.67       72.87     43.45 o 
 -13   9  12      177.37      169.54     49.83 o 
 -11   9  12      848.21      742.68     65.36 o 
  -9   9  12      451.76      421.81     59.10 o 
  -7   9  12      158.45      181.21     48.81 o 
  -5   9  12     1197.79     1163.88     57.55 o 
  -3   9  12     1059.28      981.25     53.16 o 
  -1   9  12       28.23        4.28     29.36 o 
   1   9  12     1171.92     1315.37     61.95 o 
   3   9  12      857.63      841.93     72.53 o 
   5   9  12       13.05      -22.42     43.54 o 
   7   9  12      586.14      639.13     67.42 o 
   9   9  12     1289.95     1447.35     93.96 o 
  11   9  12      227.86      224.78     56.83 o 
  13   9  12        0.62      -19.06     45.40 o 
  15   9  12      230.78      232.96     56.71 o 
  17   9  12      156.93      242.23     60.30 o 
  19   9  12        0.90      -32.76     49.28 o 
  21   9  12       71.79       96.63     53.34 o 
  23   9  12      349.58      262.72     59.36 o 
 -24  10  12      192.28      147.19     52.15 o 
 -22  10  12      140.30      157.55     51.77 o 
 -20  10  12        3.38        3.36     45.11 o 
 -18  10  12       15.56       36.10     44.35 o 
 -16  10  12      199.33      213.39     52.75 o 
 -14  10  12      145.44      105.57     48.10 o 
 -12  10  12       65.40       71.59     48.50 o 
 -10  10  12      307.53      276.68     52.91 o 
  -8  10  12      425.43      472.31     60.49 o 
  -6  10  12       61.64      105.80     47.34 o 
  -4  10  12      226.27      336.68     56.34 o 
  -2  10  12      508.17      583.03     65.87 o 
   0  10  12      432.77      369.72     58.31 o 
   2  10  12       11.25        9.67     43.89 o 
   4  10  12      268.06      207.37     53.48 o 
   6  10  12      452.27      554.67     67.22 o 
   8  10  12      185.03      236.81     57.82 o 
  10  10  12      128.18      100.94     51.59 o 
  12  10  12      309.30      207.47     57.36 o 
  14  10  12      409.55      398.75     65.81 o 
  16  10  12       28.75       56.47     52.75 o 
  18  10  12      391.87      525.33     70.51 o 
 -17  11  12       80.45      130.73     52.45 o 
 -15  11  12        2.37      -37.77     42.04 o 
 -13  11  12       78.73       70.60     47.10 o 
 -11  11  12      168.96      116.94     48.08 o 
  -9  11  12      106.62      115.69     49.42 o 
  -7  11  12        6.31       16.94     44.91 o 
  -5  11  12       36.88       41.25     48.75 o 
  -3  11  12       19.71       33.42     46.70 o 
  -1  11  12        3.82      -43.35     46.14 o 
   1  11  12       11.48      -33.79     41.84 o 
   3  11  12       54.59      102.45     50.84 o 
   5  11  12       49.34      120.81     52.79 o 
   7  11  12        0.47      -11.75     47.55 o 
   9  11  12       71.56       38.98     47.72 o 
  11  11  12      134.57      178.61     57.26 o 
 -39   1  13       52.93        5.15     47.95 o 
 -37   1  13       87.20      111.11     35.95 o 
 -35   1  13        0.35       -2.38     30.35 o 
 -33   1  13       29.56       46.86     31.40 o 
 -31   1  13      134.38       92.22     32.31 o 
 -29   1  13      325.74      280.19     30.92 o 
 -27   1  13        3.33      -19.78     19.78 o 
 -25   1  13      298.24      256.78     25.52 o 
 -23   1  13      539.85      541.98     30.00 o 
 -21   1  13       20.01       21.26     19.23 o 
 -19   1  13      209.49      259.31     23.18 o 
 -17   1  13      534.56      516.10     27.27 o 
 -15   1  13       31.87       42.81     17.13 o 
 -13   1  13      160.55      146.19     19.32 o 
 -11   1  13       27.72       -0.16     15.58 o 
  -9   1  13      905.77      869.51     41.19 o 
  -7   1  13      109.52      106.11     19.75 o 
  -5   1  13      392.94      375.73     31.54 o 
  -3   1  13      743.91      768.34     40.81 o 
  -1   1  13       22.57       15.86     21.56 o 
   1   1  13      194.46      185.88     20.17 o 
   3   1  13       10.42       21.86     16.91 o 
   5   1  13      287.82      303.17     37.96 o 
   7   1  13      146.26      101.50     17.10 o 
   9   1  13       52.43       60.78     16.95 o 
  11   1  13      135.90      147.25     18.57 o 
  13   1  13      429.03      426.82     25.71 o 
  15   1  13       35.04       26.59     17.67 o 
  17   1  13      600.40      551.18     27.71 o 
  19   1  13     1012.13      960.24     35.54 o 
  21   1  13      308.22      249.91     26.63 o 
  23   1  13      664.74      673.79     32.17 o 
  25   1  13      406.80      394.37     27.14 o 
  27   1  13       36.67       27.15     17.30 o 
  29   1  13      190.92      208.89     20.94 o 
  31   1  13      714.46      737.07     39.82 o 
  33   1  13       83.04      100.50     19.76 o 
 -40   2  13       87.99      157.00     52.60 o 
 -38   2  13        1.56       13.17     32.05 o 
 -36   2  13       89.45      102.41     35.14 o 
 -34   2  13      178.65      206.64     36.81 o 
 -32   2  13        9.51       29.67     30.39 o 
 -30   2  13      205.75      175.77     40.76 o 
 -28   2  13      117.00      109.05     23.72 o 
 -26   2  13        8.78       24.61     20.48 o 
 -24   2  13       94.50       78.57     21.57 o 
 -22   2  13      230.13      217.17     27.20 o 
 -20   2  13      372.09      338.89     25.20 o 
 -18   2  13       17.49      -14.52     19.37 o 
 -16   2  13      259.57      255.03     22.48 o 
 -14   2  13      571.94      558.90     27.13 o 
 -12   2  13      459.76      551.25     26.50 o 
 -10   2  13       62.20       51.71     16.83 o 
  -8   2  13     1073.54     1021.31     38.67 o 
  -6   2  13     1154.71     1145.32     40.29 o 
  -4   2  13      143.93      168.98     27.05 o 
  -2   2  13      196.74      221.55     21.84 o 
   0   2  13     2162.89     2170.64     54.15 o 
   2   2  13     2840.80     2829.47     64.22 o 
   4   2  13       53.46       43.50     18.51 o 
   6   2  13     1910.85     1970.70     68.62 o 
   8   2  13     2914.17     2934.68     66.98 o 
  10   2  13     1337.94     1261.35     57.88 o 
  12   2  13      758.29      765.49     32.60 o 
  14   2  13     1772.39     1800.85     44.35 o 
  16   2  13      844.62      819.61     32.91 o 
  18   2  13        0.13       -0.73     18.32 o 
  20   2  13     1193.82     1236.56     40.33 o 
  22   2  13     1353.48     1378.88     48.03 o 
  24   2  13      465.78      435.12     25.57 o 
  26   2  13       87.41       91.55     18.89 o 
  28   2  13      345.10      306.93     22.69 o 
  30   2  13      369.97      349.99     24.64 o 
  32   2  13       75.45       91.09     22.30 o 
  34   2  13      371.43      426.77     28.23 o 
 -39   3  13       77.56       29.27     31.73 o 
 -37   3  13      371.46      444.23     55.17 o 
 -35   3  13       64.00        4.73     31.18 o 
 -33   3  13      223.24      223.13     36.10 o 
 -31   3  13      676.97      738.50     48.70 o 
 -29   3  13      110.73       91.40     30.96 o 
 -27   3  13       67.79       93.57     22.18 o 
 -25   3  13      614.90      593.90     31.66 o 
 -23   3  13      722.57      689.23     32.52 o 
 -21   3  13       63.99       62.26     20.29 o 
 -19   3  13      508.59      499.33     27.83 o 
 -17   3  13      797.77      823.97     33.06 o 
 -15   3  13        8.94       14.79     17.39 o 
 -13   3  13      300.43      273.90     22.09 o 
 -11   3  13     1138.64     1181.54     36.95 o 
  -9   3  13     1031.68      945.16     37.59 o 
  -7   3  13       18.55       20.87     17.75 o 
  -5   3  13      364.82      393.44     22.06 o 
  -3   3  13      478.74      504.98     27.89 o 
  -1   3  13      725.52      755.18     33.23 o 
   1   3  13       12.80       -4.96     17.97 o 
   3   3  13      978.44     1042.46     39.82 o 
   5   3  13     1982.02     1933.76     52.75 o 
   7   3  13      276.07      251.80     27.58 o 
   9   3  13      786.22      752.82     34.63 o 
  11   3  13     2735.63     2815.06     87.70 o 
  13   3  13      642.68      666.58     28.73 o 
  15   3  13      719.16      697.97     30.25 o 
  17   3  13      583.74      524.76     28.88 o 
  19   3  13     1153.46     1093.67     42.67 o 
  21   3  13      235.10      236.38     24.85 o 
  23   3  13      470.52      551.44     33.06 o 
  25   3  13      789.46      783.65     31.68 o 
  27   3  13       42.12       48.81     18.18 o 
  29   3  13      247.58      268.94     22.65 o 
  31   3  13      552.35      595.41     30.37 o 
  33   3  13      361.62      381.84     31.40 o 
 -38   4  13        0.07       15.02     43.37 o 
 -36   4  13        6.04      -42.56     42.56 o 
 -34   4  13        7.95      -34.54     45.18 o 
 -32   4  13       79.50       41.24     48.26 o 
 -30   4  13       86.04      116.55     47.99 o 
 -28   4  13      144.17      150.62     48.54 o 
 -26   4  13      246.46      197.98     28.68 o 
 -24   4  13        9.61       -5.05     19.58 o 
 -22   4  13       16.09       25.94     19.56 o 
 -20   4  13       42.92       51.23     21.20 o 
 -18   4  13      429.66      411.56     29.46 o 
 -16   4  13        2.01        2.36     21.13 o 
 -14   4  13      230.51      255.99     22.70 o 
 -12   4  13      533.35      510.79     26.69 o 
 -10   4  13      299.23      326.65     26.15 o 
  -8   4  13        9.75       14.80     15.07 o 
  -6   4  13      133.92      136.62     17.59 o 
  -4   4  13      265.55      282.20     20.36 o 
  -2   4  13      163.93      172.69     21.82 o 
   0   4  13     1105.67     1201.40     42.17 o 
   2   4  13      571.30      598.23     31.27 o 
   4   4  13        4.57       -2.55     20.60 o 
   6   4  13      253.94      293.43     26.07 o 
   8   4  13        8.00      -16.32     19.57 o 
  10   4  13       15.06       24.91     20.60 o 
  12   4  13       57.45       47.82     21.86 o 
  14   4  13      358.36      396.87     30.43 o 
  16   4  13      193.86      155.04     22.07 o 
  18   4  13       18.30      -10.82     18.93 o 
  20   4  13      293.56      256.05     21.92 o 
  22   4  13      105.82       66.96     19.48 o 
  24   4  13       16.15       12.98     18.86 o 
  26   4  13       37.06       50.64     18.24 o 
  28   4  13       84.88       69.30     19.50 o 
  30   4  13      147.49      133.61     22.89 o 
  32   4  13       34.35       24.45     20.15 o 
 -35   5  13        1.44       -1.95     44.79 o 
 -33   5  13        9.71       33.08     46.22 o 
 -31   5  13       54.20       41.01     45.57 o 
 -29   5  13        0.94       71.14     45.50 o 
 -27   5  13       36.43       44.79     42.60 o 
 -25   5  13        0.47       -1.65     39.86 o 
 -23   5  13       16.35      -12.09     23.38 o 
 -21   5  13       60.08       17.57     24.02 o 
 -19   5  13       20.22      -22.70     38.21 o 
 -17   5  13        0.51        3.29     21.71 o 
 -15   5  13       28.34       46.23     39.20 o 
 -13   5  13       51.15       60.61     23.85 o 
 -11   5  13      274.88      291.19     31.00 o 
  -9   5  13      357.02      367.96     33.58 o 
  -7   5  13        0.27        9.10     19.20 o 
  -5   5  13      111.29      106.63     20.98 o 
  -3   5  13      117.94      156.63     31.56 o 
  -1   5  13      137.19      238.71     34.72 o 
   1   5  13       89.41      127.62     28.49 o 
   3   5  13      148.67      145.01     29.05 o 
   5   5  13       62.66       27.12     26.22 o 
   7   5  13      114.64       96.79     47.79 o 
   9   5  13       13.99       -1.57     26.46 o 
  11   5  13       84.12       63.05     54.72 o 
  13   5  13       30.48       25.65     28.20 o 
  15   5  13        0.16      -26.90     26.90 o 
  17   5  13        7.10        6.23     28.76 o 
  19   5  13        2.01      -23.11     23.11 o 
  21   5  13        4.51       -7.59     24.27 o 
  23   5  13       49.06       50.09     26.35 o 
  25   5  13       11.55       -6.64     21.54 o 
  27   5  13       10.09       20.50     23.00 o 
  29   5  13       33.10       28.90     23.69 o 
 -34   6  13       26.39      -11.05     44.29 o 
 -32   6  13        1.80      -16.32     42.15 o 
 -30   6  13       53.16       96.94     48.23 o 
 -28   6  13      197.43      211.55     52.04 o 
 -26   6  13       69.15        4.20     42.91 o 
 -24   6  13       50.12       45.43     43.33 o 
 -22   6  13      168.70      148.19     47.46 o 
 -20   6  13       45.83       18.31     25.67 o 
 -18   6  13       24.00       -0.32     28.24 o 
 -16   6  13      290.76      302.01     25.27 o 
 -14   6  13      145.79      156.40     27.58 o 
 -12   6  13       31.33       25.23     21.28 o 
 -10   6  13       37.64       35.09     20.78 o 
  -8   6  13      390.50      363.34     28.29 o 
  -6   6  13     1141.39     1145.89     43.81 o 
  -4   6  13      232.86      290.00     26.37 o 
  -2   6  13      605.84      622.38     48.46 o 
   0   6  13      480.02      486.40     38.92 o 
   2   6  13      113.97       79.60     28.90 o 
   4   6  13       77.39       66.39     28.31 o 
   6   6  13      740.48      871.63     48.32 o 
   8   6  13      918.84      890.67     58.30 o 
  10   6  13       95.95       87.83     30.35 o 
  12   6  13      214.20      230.38     34.85 o 
  14   6  13      716.82      712.51     47.05 o 
  16   6  13      747.13      717.50     48.02 o 
  18   6  13        0.16        6.71     30.53 o 
  20   6  13      426.20      487.26     44.34 o 
  22   6  13      416.82      406.62     42.70 o 
  24   6  13       69.31       66.02     26.50 o 
  26   6  13      135.65      160.43     29.31 o 
  28   6  13      376.75      378.87     34.74 o 
 -31   7  13       72.27       43.92     47.17 o 
 -29   7  13       51.33       31.38     45.27 o 
 -27   7  13       10.59      -41.34     41.34 o 
 -25   7  13      202.13      159.94     50.19 o 
 -23   7  13      292.59      255.33     52.17 o 
 -21   7  13       21.71       91.84     44.09 o 
 -19   7  13      230.68      225.43     34.00 o 
 -17   7  13      568.15      592.69     35.93 o 
 -15   7  13      195.80      213.08     23.57 o 
 -13   7  13       53.88       41.56     23.94 o 
 -11   7  13      765.38      885.47     39.82 o 
  -9   7  13      376.49      379.14     29.70 o 
  -7   7  13      131.92      150.99     25.53 o 
  -5   7  13      232.22      233.08     26.28 o 
  -3   7  13      576.79      584.33     40.12 o 
  -1   7  13      162.33      132.15     32.58 o 
   1   7  13       54.26       72.85     34.88 o 
   3   7  13      721.26      675.58     45.41 o 
   5   7  13      667.83      680.88    125.70 o 
   7   7  13      109.93       62.15     30.11 o 
   9   7  13        7.66       18.57     57.49 o 
  11   7  13      863.53      909.76     51.46 o 
  13   7  13      699.00      611.41     45.24 o 
  15   7  13        3.60      -19.15     29.48 o 
  17   7  13      597.64      493.39     44.28 o 
  19   7  13      899.65      901.26    120.36 o 
  21   7  13      111.39       81.08     34.76 o 
  23   7  13      260.15      257.45     31.32 o 
  25   7  13      828.73      859.92     78.77 o 
 -20   8  13      277.35      303.01     53.31 o 
 -18   8  13      222.61      205.63     49.75 o 
 -16   8  13        4.56      -37.53     37.53 o 
 -14   8  13      387.72      462.61     55.72 o 
 -12   8  13      694.73      707.49     66.45 o 
 -10   8  13       13.14       -3.98     38.99 o 
  -8   8  13      437.64      403.72     38.94 o 
  -6   8  13      412.17      417.86     40.06 o 
  -4   8  13      401.17      389.55     38.59 o 
  -2   8  13        1.86       25.40     27.88 o 
   0   8  13      873.18      851.01     70.41 o 
   2   8  13      529.89      593.74     63.85 o 
   4   8  13        0.77      -17.25     42.52 o 
   6   8  13      963.86     1013.37     79.55 o 
   8   8  13      479.45      488.58     63.53 o 
  10   8  13       14.21       27.54     47.78 o 
  12   8  13      295.28      254.41     55.70 o 
  14   8  13      996.67      877.92     78.11 o 
  16   8  13       29.92      -45.94     45.94 o 
  18   8  13       48.81       63.67     50.95 o 
  20   8  13      135.23      130.63     54.60 o 
  22   8  13       77.98       61.25     52.29 o 
 -23   9  13       48.17       56.21     47.64 o 
 -21   9  13       17.40       51.91     46.99 o 
 -19   9  13        2.34      -27.49     43.25 o 
 -17   9  13       64.80       31.77     42.58 o 
 -15   9  13        0.96      -40.37     40.37 o 
 -13   9  13        0.02      -40.14     40.14 o 
 -11   9  13       38.24       -5.68     40.24 o 
  -9   9  13      136.99      112.78     45.61 o 
  -7   9  13      100.52       97.22     46.05 o 
  -5   9  13       46.42       80.06     45.93 o 
  -3   9  13      194.31      191.24     50.70 o 
  -1   9  13        7.55       23.99     43.54 o 
   1   9  13       41.06       92.11     49.75 o 
   3   9  13      243.21      283.60     56.00 o 
   5   9  13      371.22      370.46     62.94 o 
   7   9  13       36.85       85.20     49.15 o 
   9   9  13       26.19       23.26     46.60 o 
  11   9  13       32.74       42.35     48.97 o 
  13   9  13        1.71       48.16     49.33 o 
  15   9  13       35.82       86.10     52.09 o 
  17   9  13       62.43      105.44     52.69 o 
  19   9  13      135.63       45.83     52.18 o 
 -20  10  13        2.17       47.20     46.15 o 
 -18  10  13       36.15       75.79     49.22 o 
 -16  10  13       10.62      -11.70     42.74 o 
 -14  10  13        2.12        0.41     47.50 o 
 -12  10  13       11.86       43.77     48.75 o 
 -10  10  13       15.44      -25.19     41.55 o 
  -8  10  13       11.72      -19.13     43.63 o 
  -6  10  13       11.00       57.28     46.55 o 
  -4  10  13        0.22       11.13     48.49 o 
  -2  10  13        6.31       77.40     46.52 o 
   0  10  13       18.42       28.27     47.91 o 
   2  10  13       25.60       35.32     47.04 o 
   4  10  13       42.54       48.68     48.96 o 
   6  10  13       14.49        8.09     50.36 o 
   8  10  13       55.01       72.36     50.98 o 
  10  10  13        0.13       26.91     51.53 o 
  12  10  13       38.65       55.06     51.00 o 
  -9  11  13       38.58       80.07     49.76 o 
  -7  11  13        0.28      -24.70     42.61 o 
  -5  11  13       61.12      -28.90     45.32 o 
  -3  11  13      250.65      232.88     59.13 o 
  -1  11  13       72.08      126.75     49.82 o 
   1  11  13       22.97       21.76     48.30 o 
   3  11  13      285.13      337.10     63.15 o 
 -38   0  14      190.02      141.35     54.90 o 
 -36   0  14        1.33      -26.80     45.73 o 
 -34   0  14      124.28      165.44     51.95 o 
 -32   0  14      113.54      136.54     49.02 o 
 -30   0  14       27.38        7.15     39.94 o 
 -28   0  14       19.01      -36.80     36.80 o 
 -26   0  14      493.94      506.72     78.35 o 
 -24   0  14      873.88      976.77     55.80 o 
 -22   0  14      314.01      311.83     38.21 o 
 -20   0  14      427.31      437.58     40.79 o 
 -18   0  14     1748.04     1884.01     70.16 o 
 -16   0  14       45.52       36.80     27.39 o 
 -14   0  14      272.42      288.27     35.08 o 
 -12   0  14      745.35      767.86    116.49 o 
 -10   0  14      370.42      385.82     36.19 o 
  -8   0  14        7.25       13.35     32.39 o 
  -6   0  14      874.44      866.34     66.21 o 
  -4   0  14     1237.03     1127.95     73.78 o 
  -2   0  14       73.68       67.70     36.73 o 
   0   0  14      939.78      920.84     67.35 o 
   2   0  14      767.64      817.20     64.64 o 
   4   0  14      181.94      217.32     45.40 o 
   6   0  14        0.92       24.70     23.22 o 
   8   0  14      963.33      907.81     46.82 o 
  10   0  14       25.60      -10.87     25.55 o 
  12   0  14      511.99      449.49     54.91 o 
  14   0  14      260.41      283.98     40.80 o 
  16   0  14      310.94      297.20     34.60 o 
  18   0  14      297.15      353.52     37.09 o 
  20   0  14       84.73       71.85     30.20 o 
  22   0  14      367.28      348.78     78.75 o 
  24   0  14      322.98      208.80     37.25 o 
  26   0  14       38.90       39.84     25.56 o 
  28   0  14      273.48      269.01     32.72 o 
  30   0  14      647.65      634.11     73.03 o 
  32   0  14        7.94       22.64     25.82 o 
 -37   1  14       99.29       33.81     33.65 o 
 -35   1  14      126.97      147.22     37.13 o 
 -33   1  14       34.16       10.22     31.31 o 
 -31   1  14      113.20      119.27     34.03 o 
 -29   1  14      306.82      402.70     40.34 o 
 -27   1  14       65.32       78.28     29.98 o 
 -25   1  14        7.22        4.11     21.31 o 
 -23   1  14      288.70      336.36     27.76 o 
 -21   1  14      140.67      144.54     23.33 o 
 -19   1  14        7.05      -18.93     18.93 o 
 -17   1  14      205.26      162.91     22.55 o 
 -15   1  14      757.83      757.94     32.15 o 
 -13   1  14      384.68      335.98     24.60 o 
 -11   1  14       71.55      116.19     19.78 o 
  -9   1  14     1404.69     1400.28     83.91 o 
  -7   1  14      764.25      774.57     83.35 o 
  -5   1  14       12.03       -5.76     23.39 o 
  -3   1  14      292.06      269.14     41.64 o 
  -1   1  14     1538.85     1647.16    145.65 o 
   1   1  14      225.04      139.07     29.35 o 
   3   1  14      738.03      785.41     34.63 o 
   5   1  14     1717.72     1651.26     49.68 o 
   7   1  14     1333.10     1312.80     83.07 o 
   9   1  14        0.77      -15.35     16.24 o 
  11   1  14     1064.28     1022.24     35.00 o 
  13   1  14      921.36      950.38     34.94 o 
  15   1  14      277.88      270.77     27.24 o 
  17   1  14      191.24      184.97     22.84 o 
  19   1  14     1014.68     1025.88     37.97 o 
  21   1  14      156.36      152.91     23.72 o 
  23   1  14       61.38       49.62     22.17 o 
  25   1  14      295.97      285.95     24.26 o 
  27   1  14      240.97      222.81     21.50 o 
  29   1  14       78.39       83.61     20.17 o 
  31   1  14        3.99       20.53     18.63 o 
 -36   2  14       44.17       15.48     31.10 o 
 -34   2  14        1.32        4.14     30.93 o 
 -32   2  14       29.24       -3.05     29.47 o 
 -30   2  14        1.72      -16.25     29.55 o 
 -28   2  14       56.92        1.88     39.84 o 
 -26   2  14       62.55       54.65     30.24 o 
 -24   2  14       35.92       13.62     21.81 o 
 -22   2  14        9.00        7.34     24.51 o 
 -20   2  14      175.66      200.26     24.32 o 
 -18   2  14        3.25       10.64     19.25 o 
 -16   2  14        0.55       35.13     19.10 o 
 -14   2  14        4.39        2.08     17.85 o 
 -12   2  14       32.53       22.09     17.67 o 
 -10   2  14        2.07      -18.44     18.45 o 
  -8   2  14      131.05      153.28     22.81 o 
  -6   2  14      153.90      167.92     28.82 o 
  -4   2  14        1.66       -0.27     22.25 o 
  -2   2  14        4.24       13.07     23.96 o 
   0   2  14       50.10        4.52     18.97 o 
   2   2  14        7.97        5.53     19.03 o 
   4   2  14        5.97      -18.83     18.83 o 
   6   2  14      208.43      203.93     25.15 o 
   8   2  14       48.16       25.66     21.11 o 
  10   2  14      406.19      433.28     38.92 o 
  12   2  14        0.14      -18.58     18.58 o 
  14   2  14      197.25      164.36     21.62 o 
  16   2  14      259.32      192.38     23.40 o 
  18   2  14       73.90       70.77     21.25 o 
  20   2  14        2.13      -15.39     19.94 o 
  22   2  14        1.49       -9.55     21.06 o 
  24   2  14       46.97       48.35     19.80 o 
  26   2  14       11.16       12.13     17.97 o 
  28   2  14       12.47       19.86     18.14 o 
  30   2  14        1.01       17.19     18.89 o 
 -35   3  14       14.69        9.21     31.23 o 
 -33   3  14        1.16        7.58     29.65 o 
 -31   3  14       69.09       48.14     31.42 o 
 -29   3  14        2.47        8.68     37.24 o 
 -27   3  14       43.50       25.93     30.18 o 
 -25   3  14       16.13       13.74     28.40 o 
 -23   3  14      170.96      185.90     25.35 o 
 -21   3  14        6.74       25.19     20.70 o 
 -19   3  14       50.21       57.99     20.91 o 
 -17   3  14       27.15       35.59     19.86 o 
 -15   3  14        9.36       10.81     25.43 o 
 -13   3  14       20.18       23.84     18.43 o 
 -11   3  14       11.96       12.44     20.52 o 
  -9   3  14      447.81      525.27     31.28 o 
  -7   3  14       83.41       94.03     20.94 o 
  -5   3  14      200.22      237.49     42.60 o 
  -3   3  14      346.25      371.30     28.84 o 
  -1   3  14      322.80      330.58     27.06 o 
   1   3  14        0.80       13.99     19.97 o 
   3   3  14       43.42       55.83     21.39 o 
   5   3  14       55.70       46.88     21.41 o 
   7   3  14      107.13       75.46     23.18 o 
   9   3  14        0.01      -12.14     20.76 o 
  11   3  14      408.21      436.32     63.95 o 
  13   3  14      297.24      242.10     27.60 o 
  15   3  14        0.57      -11.79     22.06 o 
  17   3  14       41.85       51.89     23.22 o 
  19   3  14       80.10       79.29     22.49 o 
  21   3  14       72.79       87.20     23.69 o 
  23   3  14        0.32       -0.28     19.16 o 
  25   3  14       65.47       47.47     20.77 o 
  27   3  14        1.71        8.33     18.00 o 
  29   3  14        1.23      -18.52     18.52 o 
 -34   4  14       70.67      132.81     49.59 o 
 -32   4  14      413.23      583.89     69.69 o 
 -30   4  14      211.21      287.12     58.87 o 
 -28   4  14        9.61       46.93     45.04 o 
 -26   4  14      545.20      609.23     67.50 o 
 -24   4  14      511.65      456.58     61.94 o 
 -22   4  14       18.95       22.20     45.29 o 
 -20   4  14      561.03      527.36     30.35 o 
 -18   4  14      577.30      608.17     30.98 o 
 -16   4  14       83.54       76.51     20.63 o 
 -14   4  14      242.63      244.17     29.84 o 
 -12   4  14      899.21      850.79     42.63 o 
 -10   4  14      413.04      366.94     28.13 o 
  -8   4  14       18.36       17.48     19.16 o 
  -6   4  14      467.81      468.18     29.59 o 
  -4   4  14      173.03      156.52     22.71 o 
  -2   4  14        8.28      -10.91     19.39 o 
   0   4  14      350.01      381.69     29.06 o 
   2   4  14      243.06      238.58     26.08 o 
   4   4  14      165.29      170.44     25.79 o 
   6   4  14        2.55      -12.23     20.59 o 
   8   4  14      354.57      324.31     31.52 o 
  10   4  14      600.17      615.45     35.00 o 
  12   4  14        6.45       -2.87     22.11 o 
  14   4  14      304.50      335.97     30.82 o 
  16   4  14      563.51      575.59     36.17 o 
  18   4  14      102.28       32.68     24.41 o 
  20   4  14       44.01       35.75     19.02 o 
  22   4  14      521.53      552.64     28.65 o 
  24   4  14      235.47      255.56     34.20 o 
  26   4  14       33.10       41.56     18.69 o 
  28   4  14      136.24      133.57     21.03 o 
 -33   5  14        0.38      -15.66     43.48 o 
 -31   5  14       53.19       51.63     49.99 o 
 -29   5  14      217.11      143.64     51.14 o 
 -27   5  14       80.97       66.37     48.21 o 
 -25   5  14       36.49      -19.35     42.05 o 
 -23   5  14      244.82      282.16     54.61 o 
 -21   5  14      302.88      352.84     41.00 o 
 -19   5  14       84.46       86.14     28.52 o 
 -17   5  14      134.37       69.81     26.43 o 
 -15   5  14      570.11      537.08     42.38 o 
 -13   5  14       87.00      127.73     31.08 o 
 -11   5  14      185.23      158.72     46.32 o 
  -9   5  14      383.24      464.12     30.55 o 
  -7   5  14      677.54      711.51     35.17 o 
  -5   5  14      121.24      197.47     85.17 o 
  -3   5  14      286.00      326.68     35.04 o 
  -1   5  14     1134.69     1154.76     54.11 o 
   1   5  14      348.35      389.34     53.92 o 
   3   5  14      440.46      426.60     84.95 o 
   5   5  14     1596.73     1619.10     63.82 o 
   7   5  14      705.19      704.65     45.82 o 
   9   5  14       99.44      131.74     31.93 o 
  11   5  14      596.68      581.37     43.96 o 
  13   5  14      364.49      447.30     42.48 o 
  15   5  14       78.11       86.67     32.62 o 
  17   5  14      316.74      317.64     92.18 o 
  19   5  14      870.60      894.44     65.21 o 
  21   5  14      156.48      114.73     35.22 o 
  23   5  14        0.83      -25.12     25.12 o 
  25   5  14       87.65       85.19     28.82 o 
  27   5  14      245.01      256.34     28.71 o 
 -32   6  14       41.98       78.45     49.37 o 
 -30   6  14       11.81       53.26     48.85 o 
 -28   6  14       33.15       49.61     46.42 o 
 -26   6  14       30.72        9.50     45.32 o 
 -24   6  14      126.53      141.69     50.01 o 
 -22   6  14        0.82      -40.11     40.11 o 
 -20   6  14      204.09      214.55     51.00 o 
 -18   6  14      191.06      154.50     45.70 o 
 -16   6  14       66.82      148.76     84.37 o 
 -14   6  14       73.96       92.35     30.93 o 
 -12   6  14      547.33      593.58     34.79 o 
 -10   6  14      187.41      234.17     54.79 o 
  -8   6  14       11.36        9.15     25.75 o 
  -6   6  14      573.69      653.45     35.31 o 
  -4   6  14      482.84      437.40     40.24 o 
  -2   6  14       12.24       11.38     27.57 o 
   0   6  14      360.45      352.10     37.86 o 
   2   6  14      973.73     1030.01     99.97 o 
   4   6  14       18.65       15.38     28.85 o 
   6   6  14        0.52      -27.94     27.94 o 
   8   6  14      193.91      155.07     34.32 o 
  10   6  14      446.60      490.68     59.61 o 
  12   6  14        2.93        6.05     30.14 o 
  14   6  14       49.60       18.46     44.71 o 
  16   6  14      293.53      217.46     37.58 o 
  18   6  14      290.65      262.86     39.96 o 
  20   6  14       19.72       22.22     32.07 o 
  22   6  14       44.88       -4.67     31.19 o 
  24   6  14      402.74      450.31     35.52 o 
 -29   7  14      103.18       63.17     49.18 o 
 -27   7  14       48.40       40.44     47.27 o 
 -25   7  14        0.06       13.13     43.79 o 
 -23   7  14        1.56       34.44     44.93 o 
 -21   7  14       15.64        4.54     43.06 o 
 -19   7  14        0.21       -0.22     42.28 o 
 -17   7  14       39.03       12.29     43.10 o 
 -15   7  14       11.80       23.29     28.64 o 
 -13   7  14      269.73      238.97     35.03 o 
 -11   7  14        2.79       19.10     28.56 o 
  -9   7  14       28.08       35.46     23.14 o 
  -7   7  14        3.20       -2.21     22.21 o 
  -5   7  14       58.51       30.69     30.07 o 
  -3   7  14       60.60       61.29     31.06 o 
  -1   7  14        1.11      -14.03     28.01 o 
   1   7  14       66.75       62.00     30.54 o 
   3   7  14        0.03        9.90     29.01 o 
   5   7  14        0.06      -29.13     29.13 o 
   7   7  14       11.43       11.40     30.18 o 
   9   7  14      118.72       93.05     33.33 o 
  11   7  14        0.16      -14.50     29.91 o 
  13   7  14       40.80       18.92     32.72 o 
  15   7  14       40.68        6.96     31.82 o 
  17   7  14       24.51        4.04     32.72 o 
  19   7  14       74.77       44.76     33.91 o 
  21   7  14        0.10      -35.84     35.84 o 
  23   7  14       23.30       24.07     32.46 o 
 -18   8  14       75.80       36.61     45.05 o 
 -16   8  14       79.56       87.42     47.17 o 
 -14   8  14       15.63       13.84     43.86 o 
 -12   8  14      275.40      312.03     56.33 o 
 -10   8  14       70.89        9.59     44.57 o 
  -8   8  14       52.49       26.69     42.47 o 
  -6   8  14      204.26      224.75     50.33 o 
  -4   8  14       78.62       91.51     44.60 o 
  -2   8  14        2.52      -33.52     39.39 o 
   0   8  14       75.28       49.36     44.84 o 
   2   8  14      198.99      313.14     56.71 o 
   4   8  14       66.75       88.84     49.21 o 
   6   8  14      165.85       98.22     49.44 o 
   8   8  14       67.16       -4.84     45.24 o 
  10   8  14       29.29       87.81     50.33 o 
  12   8  14       19.31        0.88     47.37 o 
  14   8  14        7.16      -10.85     47.39 o 
  16   8  14       44.77       27.80     47.47 o 
  18   8  14        0.73       10.14     50.56 o 
 -19   9  14        4.77      -42.42     42.42 o 
 -17   9  14        7.88      -15.64     42.29 o 
 -15   9  14       93.66      116.79     47.53 o 
 -13   9  14       36.43       41.50     49.09 o 
 -11   9  14       11.07       24.98     47.05 o 
  -9   9  14      105.51       68.39     46.76 o 
  -7   9  14      134.90       98.54     47.73 o 
  -5   9  14        4.32       37.45     44.35 o 
  -3   9  14      121.88       81.64     46.91 o 
  -1   9  14      169.74      222.27     53.54 o 
   1   9  14       56.25       99.10     47.77 o 
   3   9  14       26.74       10.40     47.07 o 
   5   9  14      174.06       77.44     50.73 o 
   7   9  14      166.14       78.38     51.14 o 
   9   9  14       13.67       67.31     50.12 o 
  11   9  14      246.74       99.59     51.12 o 
  13   9  14      261.69      255.58     62.55 o 
 -14  10  14      281.34      332.44     57.64 o 
 -12  10  14      388.39      328.66     57.25 o 
 -10  10  14       43.88        8.27     44.87 o 
  -8  10  14       11.38       15.54     46.08 o 
  -6  10  14      273.14      312.29     57.59 o 
  -4  10  14      193.87      199.85     52.77 o 
  -2  10  14       23.50       -9.98     48.16 o 
   0  10  14       54.15      111.89     55.46 o 
   2  10  14      366.85      397.15     67.00 o 
   4  10  14      168.70      188.36     58.86 o 
   6  10  14       36.55       38.21     51.27 o 
 -35   1  15      228.08      327.87     66.18 o 
 -33   1  15      185.88      235.97     39.49 o 
 -31   1  15        0.40       20.94     32.66 o 
 -29   1  15      133.27      178.01     36.81 o 
 -27   1  15      229.07      254.77     76.31 o 
 -25   1  15       13.00       18.74     29.87 o 
 -23   1  15        5.15       24.37     25.87 o 
 -21   1  15      103.10       80.93     34.60 o 
 -19   1  15      478.85      489.60     33.07 o 
 -17   1  15       18.21       -7.71     20.94 o 
 -15   1  15      118.39      146.22     22.96 o 
 -13   1  15      359.10      377.01     31.42 o 
 -11   1  15      128.38      130.59     30.09 o 
  -9   1  15        9.26      -14.15     25.02 o 
  -7   1  15      233.00      277.81     33.83 o 
  -5   1  15      285.23      309.52     34.40 o 
  -3   1  15       56.64       28.74     27.00 o 
  -1   1  15      128.48      137.71     31.07 o 
   1   1  15        7.89       -5.04     26.33 o 
   3   1  15      340.77      436.24     39.76 o 
   5   1  15       77.99       87.31     30.58 o 
   7   1  15      537.76      551.28     33.28 o 
   9   1  15       17.23        3.63     22.24 o 
  11   1  15       17.44        9.37     30.13 o 
  13   1  15      242.68      219.17     23.87 o 
  15   1  15        7.42       -8.76     19.08 o 
  17   1  15        1.07       15.66     20.33 o 
  19   1  15       67.83       92.05     23.63 o 
  21   1  15       68.89       53.10     25.67 o 
  23   1  15       11.84      -21.48     21.48 o 
  25   1  15       39.45       39.78     18.47 o 
  27   1  15       89.24       99.24     19.62 o 
  29   1  15      170.40      168.11     50.84 o 
 -34   2  15       42.26       34.99     33.60 o 
 -32   2  15      288.31      283.02     40.43 o 
 -30   2  15      229.12      227.73     48.01 o 
 -28   2  15        1.23      -30.69     44.68 o 
 -26   2  15      370.89      396.02     41.68 o 
 -24   2  15      709.09      633.40     46.93 o 
 -22   2  15      121.88      110.32     27.64 o 
 -20   2  15      347.27      372.01     29.20 o 
 -18   2  15      611.53      685.66     33.84 o 
 -16   2  15      156.16      130.47     23.19 o 
 -14   2  15        5.21       -6.05     22.48 o 
 -12   2  15      666.92      666.27     36.05 o 
 -10   2  15      817.53      779.47     47.05 o 
  -8   2  15      136.19      119.53     29.52 o 
  -6   2  15       86.50       90.90     28.33 o 
  -4   2  15      745.68      836.37     47.97 o 
  -2   2  15      699.99      663.27     57.65 o 
   0   2  15       52.39       68.66     29.00 o 
   2   2  15      445.24      353.27     37.71 o 
   4   2  15     1049.37     1172.48     46.69 o 
   6   2  15      306.22      304.89     29.46 o 
   8   2  15      116.64      107.50     24.52 o 
  10   2  15      676.80      700.68     37.18 o 
  12   2  15      556.37      599.55     35.91 o 
  14   2  15       57.31       27.68     24.46 o 
  16   2  15      366.06      356.16     27.48 o 
  18   2  15     1041.06      953.32     37.49 o 
  20   2  15      288.92      237.75     30.68 o 
  22   2  15       65.21       52.59     23.37 o 
  24   2  15      351.25      316.66     32.18 o 
  26   2  15       83.95       85.73     19.62 o 
  28   2  15       31.22       19.25     18.12 o 
 -33   3  15      184.50      165.49     50.24 o 
 -31   3  15       31.34       82.19     43.90 o 
 -29   3  15       33.90       10.87     32.47 o 
 -27   3  15      374.69      413.73     43.03 o 
 -25   3  15      478.11      454.16     58.24 o 
 -23   3  15       23.17       48.64     30.66 o 
 -21   3  15      860.50      935.82     44.43 o 
 -19   3  15      764.86      871.20     46.52 o 
 -17   3  15        2.58      -10.19     20.34 o 
 -15   3  15      673.04      727.59     38.14 o 
 -13   3  15      893.56      875.68     49.00 o 
 -11   3  15      338.24      343.98     29.91 o 
  -9   3  15      134.67      144.65     30.78 o 
  -7   3  15      374.30      474.43     39.72 o 
  -5   3  15      512.36      513.40     40.70 o 
  -3   3  15      128.01      124.10     38.81 o 
  -1   3  15     1034.01     1089.04     55.20 o 
   1   3  15      230.38      226.06     26.63 o 
   3   3  15       30.67       10.12     22.05 o 
   5   3  15       40.73        7.97     22.32 o 
   7   3  15      144.33      184.01     26.97 o 
   9   3  15      237.52      231.38     36.86 o 
  11   3  15       42.35       56.16     24.49 o 
  13   3  15      170.32      162.28     33.04 o 
  15   3  15      344.01      395.66     33.59 o 
  17   3  15       76.52       91.00     26.88 o 
  19   3  15       11.60       12.22     21.89 o 
  21   3  15      531.75      479.20     33.82 o 
  23   3  15      401.30      372.72     26.60 o 
  25   3  15        1.87       -1.79     20.70 o 
  27   3  15      449.50      424.95     25.26 o 
 -32   4  15       72.17       50.14     49.30 o 
 -30   4  15       95.71       43.05     47.97 o 
 -28   4  15        1.06      -45.31     45.31 o 
 -26   4  15      128.88      110.24     51.41 o 
 -24   4  15      111.15      139.24     51.17 o 
 -22   4  15        9.98      -22.71     43.58 o 
 -20   4  15       71.15       43.34     43.10 o 
 -18   4  15        2.40       -3.27     25.37 o 
 -16   4  15      194.31      164.11     35.23 o 
 -14   4  15        3.76       12.97     24.41 o 
 -12   4  15      133.15      118.11     24.36 o 
 -10   4  15      246.38      257.26     27.67 o 
  -8   4  15       39.27       53.12     28.09 o 
  -6   4  15        0.40        3.77     26.45 o 
  -4   4  15       30.53       15.83     27.24 o 
  -2   4  15      129.86      152.24     25.74 o 
   0   4  15       10.49      -12.38     21.69 o 
   2   4  15        7.64       12.32     22.31 o 
   4   4  15      324.72      370.76     31.40 o 
   6   4  15       60.49       66.55     24.47 o 
   8   4  15      291.70      253.78     29.45 o 
  10   4  15       72.71       44.18     24.52 o 
  12   4  15      101.63       80.35     26.29 o 
  14   4  15        0.08      -23.37     23.37 o 
  16   4  15      310.28      315.24     32.05 o 
  18   4  15      182.99      166.80     36.55 o 
  20   4  15        8.23       19.39     21.93 o 
  22   4  15       69.57       66.36     23.75 o 
  24   4  15        1.92        3.28     20.83 o 
  26   4  15        6.19      -19.82     19.82 o 
 -31   5  15        1.06       15.78     46.86 o 
 -29   5  15       12.95       69.00     52.45 o 
 -27   5  15       87.97       19.78     48.62 o 
 -25   5  15       26.84       48.53     45.71 o 
 -23   5  15        1.87       38.48     47.19 o 
 -21   5  15       39.72       28.83     45.82 o 
 -19   5  15       47.50       54.78     46.82 o 
 -17   5  15        7.38      -15.98     41.44 o 
 -15   5  15        2.40        3.45     29.14 o 
 -13   5  15        1.17        0.39     29.27 o 
 -11   5  15       17.96       77.42     31.40 o 
  -9   5  15      203.95      188.88     48.53 o 
  -7   5  15        1.36      -12.65     38.83 o 
  -5   5  15        0.24       45.41     33.67 o 
  -3   5  15       20.18       13.90     28.76 o 
  -1   5  15       86.04       66.34     30.87 o 
   1   5  15      257.56      244.66     35.92 o 
   3   5  15       38.59      -14.08     42.89 o 
   5   5  15       47.91       32.88     30.29 o 
   7   5  15      103.79       83.25     32.79 o 
   9   5  15       47.27       78.38     36.32 o 
  11   5  15        1.43      -40.65     40.65 o 
  13   5  15       10.25      -12.26     30.39 o 
  15   5  15       20.91       44.45     32.11 o 
  17   5  15       16.94       -8.40     31.48 o 
  19   5  15        5.13       44.67     33.57 o 
  21   5  15       89.55      107.73     36.06 o 
  23   5  15       32.12       65.39     35.15 o 
 -28   6  15        1.29       28.04     48.86 o 
 -26   6  15      176.58      122.74     52.78 o 
 -24   6  15       55.41       31.62     45.56 o 
 -22   6  15       11.12      -43.00     43.00 o 
 -20   6  15       22.88      -12.33     43.93 o 
 -18   6  15      287.02      299.79     56.95 o 
 -16   6  15      255.03      244.36     55.55 o 
 -14   6  15        0.77       -0.61     41.98 o 
 -12   6  15       79.03      162.23     48.67 o 
 -10   6  15      113.78      185.60     34.30 o 
  -8   6  15       72.70       92.44     42.94 o 
  -6   6  15       26.62       15.60     29.07 o 
  -4   6  15      212.62      222.30     35.67 o 
  -2   6  15      119.34       99.63     32.19 o 
   0   6  15        3.25       21.05     30.18 o 
   2   6  15       22.81       12.96     39.77 o 
   4   6  15      446.46      516.16     43.95 o 
   6   6  15      397.06      497.58     49.90 o 
   8   6  15        2.70       -6.23     41.50 o 
  10   6  15      288.20      214.87     37.58 o 
  12   6  15      285.07      226.33     43.43 o 
  14   6  15        0.07      -11.40     31.43 o 
  16   6  15      122.28       66.56     34.23 o 
  18   6  15      147.57      151.91     37.32 o 
  20   6  15       16.11       -4.18     67.59 o 
 -25   7  15       69.61      -15.65     45.04 o 
 -23   7  15       79.04       49.64     49.87 o 
 -21   7  15      261.47      338.41     61.49 o 
 -19   7  15      171.14      117.70     50.88 o 
 -17   7  15        7.87        7.10     42.92 o 
 -15   7  15      295.19      274.85     54.37 o 
 -13   7  15      473.47      416.13     60.79 o 
 -11   7  15       42.87       28.01     30.78 o 
  -9   7  15      255.79      247.28     36.17 o 
  -7   7  15      599.90      682.76     47.78 o 
  -5   7  15      247.27      252.93     37.74 o 
  -3   7  15        2.20       11.12     32.03 o 
  -1   7  15      510.70      559.43     46.59 o 
   1   7  15      481.29      546.26     46.42 o 
   3   7  15        1.60      -29.40     29.40 o 
   5   7  15      249.97      208.96     70.67 o 
   7   7  15      311.96      258.18     38.77 o 
   9   7  15       32.87       43.79     34.53 o 
  11   7  15       43.56       45.02     32.89 o 
  13   7  15      317.74      292.26     43.66 o 
  15   7  15      180.75      197.84     38.87 o 
  17   7  15       16.67        9.26     33.82 o 
  19   7  15       13.47      -33.28     45.45 o 
 -14   8  15       59.09      136.96     50.32 o 
 -12   8  15        5.41       32.24     47.05 o 
 -10   8  15      223.09      291.66     56.99 o 
  -8   8  15      130.27       79.83     49.52 o 
  -6   8  15       48.76       85.59     48.24 o 
  -4   8  15       37.09       93.50     51.44 o 
  -2   8  15      266.36      278.88     59.63 o 
   0   8  15        8.53      -27.62     44.50 o 
   2   8  15      128.40      134.20     52.08 o 
   4   8  15      312.41      345.06     61.06 o 
   6   8  15      150.98      117.91     55.85 o 
   8   8  15        0.82        5.11     46.33 o 
  10   8  15       29.89       62.31     51.16 o 
  12   8  15      177.85       19.07     50.64 o 
  14   8  15        2.96       -3.50     47.79 o 
 -15   9  15      119.77      132.31     52.68 o 
 -13   9  15       61.63       88.62     51.73 o 
 -11   9  15        5.67       23.34     45.50 o 
  -9   9  15       34.26       28.25     46.63 o 
  -7   9  15      194.28      256.40     57.00 o 
  -5   9  15       50.79       90.12     49.85 o 
  -3   9  15       20.46       18.19     50.41 o 
  -1   9  15       59.62      107.38     51.02 o 
   1   9  15       18.14      -32.52     46.43 o 
   3   9  15        9.59       34.84     49.70 o 
   5   9  15        2.05       32.01     50.21 o 
   7   9  15      130.42       37.67     50.28 o 
 -32   0  16        4.36       19.16     47.34 o 
 -30   0  16      452.89      536.29     67.83 o 
 -28   0  16      675.15      678.05     72.04 o 
 -26   0  16       71.59       48.03     46.11 o 
 -24   0  16      126.19      111.34     49.39 o 
 -22   0  16      856.01      931.52     77.05 o 
 -20   0  16      318.64      364.71     58.28 o 
 -18   0  16       27.30       27.66     54.01 o 
 -16   0  16     1199.56     1214.23     84.97 o 
 -14   0  16      922.42     1022.74     78.91 o 
 -12   0  16       72.05       60.93     41.97 o 
 -10   0  16      166.58      177.09     48.49 o 
  -8   0  16     2690.28     2789.47    124.21 o 
  -6   0  16      896.92      876.48     72.90 o 
  -4   0  16      591.62      513.02     62.00 o 
  -2   0  16     1283.53     1140.15     83.03 o 
   0   0  16      360.31      473.98     61.48 o 
   2   0  16       34.46      -25.71     40.90 o 
   4   0  16      967.67     1099.26     82.71 o 
   6   0  16      789.55      950.13     76.98 o 
   8   0  16       48.24       25.68     44.59 o 
  10   0  16      576.89      688.56     70.04 o 
  12   0  16      954.27      838.95     76.32 o 
  14   0  16      221.77      256.99     35.98 o 
  16   0  16      146.97      120.35     32.48 o 
  18   0  16      464.25      456.57     70.33 o 
  20   0  16       42.55       41.43     32.70 o 
  22   0  16       40.88      -27.59     31.06 o 
  24   0  16      242.73      179.29     36.66 o 
 -31   1  16       33.40       62.18     35.57 o 
 -29   1  16        5.99       14.43     31.98 o 
 -27   1  16      178.31      245.75     73.36 o 
 -25   1  16      318.14      285.50     40.83 o 
 -23   1  16       36.17       45.94     32.67 o 
 -21   1  16      182.29      164.73     35.63 o 
 -19   1  16      444.92      443.21     31.89 o 
 -17   1  16      264.53      248.92     34.09 o 
 -15   1  16        1.52       32.04     55.78 o 
 -13   1  16      554.70      610.61     45.34 o 
 -11   1  16      532.37      518.55     44.38 o 
  -9   1  16       49.13       31.44     28.59 o 
  -7   1  16      388.60      441.72     40.80 o 
  -5   1  16      672.89      693.15     47.43 o 
  -3   1  16      153.98      152.25     33.72 o 
  -1   1  16        9.51      -11.99     28.02 o 
   1   1  16      807.71      882.23     52.60 o 
   3   1  16     1146.08     1132.77     58.89 o 
   5   1  16      107.63       82.59     32.63 o 
   7   1  16       83.38      104.36     33.53 o 
   9   1  16      438.56      393.47     42.21 o 
  11   1  16       40.16       45.87     25.51 o 
  13   1  16       34.66       51.59     25.05 o 
  15   1  16      375.38      400.05     34.38 o 
  17   1  16      502.02      489.63     46.19 o 
  19   1  16       25.41      -19.94     21.35 o 
  21   1  16       47.08       33.53     22.19 o 
  23   1  16      269.59      299.05     29.11 o 
  25   1  16        7.89      -16.43     17.93 o 
 -32   2  16       39.37       67.50     35.95 o 
 -30   2  16        2.44       -2.00     32.43 o 
 -28   2  16        0.94      -20.06     41.76 o 
 -26   2  16       22.74      -29.29     29.29 o 
 -24   2  16        8.89       43.28     31.36 o 
 -22   2  16       15.40       23.14     81.88 o 
 -20   2  16       56.77       40.57     30.92 o 
 -18   2  16       18.58        3.47     25.12 o 
 -16   2  16      170.26      153.91     29.55 o 
 -14   2  16      173.10      208.07     35.39 o 
 -12   2  16        5.67       48.46     35.99 o 
 -10   2  16      174.69      193.02     38.30 o 
  -8   2  16      103.04       92.07     30.89 o 
  -6   2  16       51.90        4.74     28.79 o 
  -4   2  16       11.04       15.81     29.75 o 
  -2   2  16      102.59      153.70     33.65 o 
   0   2  16       84.98       67.89     52.44 o 
   2   2  16      106.68       92.02     47.75 o 
   4   2  16      158.71      179.67     35.56 o 
   6   2  16       29.20       34.61     28.05 o 
   8   2  16        4.94      -23.24     23.24 o 
  10   2  16        9.45      -12.57     23.28 o 
  12   2  16       84.27       57.29     25.74 o 
  14   2  16        2.24       -8.24     24.87 o 
  16   2  16        0.10       -5.48     25.23 o 
  18   2  16       33.62      -17.41     25.44 o 
  20   2  16        4.47      -22.30     22.30 o 
  22   2  16       66.68       95.00     25.98 o 
  24   2  16        2.16      -11.02     20.18 o 
 -31   3  16        2.23       10.86     31.89 o 
 -29   3  16       10.83      -10.72     31.35 o 
 -27   3  16        6.46        7.29     31.15 o 
 -25   3  16       94.18       98.52     49.27 o 
 -23   3  16       50.37       42.68     32.20 o 
 -21   3  16      102.63      137.45     34.64 o 
 -19   3  16      263.21      145.81     34.78 o 
 -17   3  16       58.81       88.02     32.01 o 
 -15   3  16       71.94       51.46     25.20 o 
 -13   3  16      555.75      692.23     47.39 o 
 -11   3  16      390.71      355.29     39.13 o 
  -9   3  16       24.00       18.17     28.22 o 
  -7   3  16      249.63      269.31     37.17 o 
  -5   3  16      305.11      318.99     54.51 o 
  -3   3  16       96.94      110.56     33.26 o 
  -1   3  16       10.68      -28.05     28.05 o 
   1   3  16      667.75      709.44     48.82 o 
   3   3  16      216.83      244.61     29.57 o 
   5   3  16        3.72       35.28     24.09 o 
   7   3  16      148.78      157.16     28.30 o 
   9   3  16      640.30      705.21     48.31 o 
  11   3  16       16.17        2.35     24.01 o 
  13   3  16       28.63       21.88     25.49 o 
  15   3  16       62.33       46.47     27.30 o 
  17   3  16       56.87       96.78     39.28 o 
  19   3  16        0.11      -25.57     25.57 o 
  21   3  16        1.06       25.60     27.54 o 
  23   3  16      122.97      117.36     25.41 o 
 -28   4  16       83.76       95.68     51.59 o 
 -26   4  16       79.30      116.05     51.34 o 
 -24   4  16       15.54       51.44     47.87 o 
 -22   4  16      564.91      724.60     74.53 o 
 -20   4  16      526.55      672.77     71.72 o 
 -18   4  16       17.00       -6.27     45.53 o 
 -16   4  16      528.93      697.55     72.47 o 
 -14   4  16      960.07     1064.69     82.88 o 
 -12   4  16       37.36        7.83     43.32 o 
 -10   4  16      369.84      415.79     60.50 o 
  -8   4  16     1267.01     1493.50     94.99 o 
  -6   4  16      260.94      325.34     58.35 o 
  -4   4  16      308.29      391.81    102.02 o 
  -2   4  16      799.33      856.17     52.07 o 
   0   4  16      535.60      564.83     36.48 o 
   2   4  16      107.96      115.58     29.87 o 
   4   4  16      517.63      575.07     71.44 o 
   6   4  16      272.55      286.68     36.27 o 
   8   4  16        7.00      -15.56     24.25 o 
  10   4  16      286.61      297.80     39.07 o 
  12   4  16      136.29       95.40     27.71 o 
  14   4  16        4.52       -1.42     25.39 o 
  16   4  16       31.30       -6.61     25.67 o 
  18   4  16       56.06       62.65     28.44 o 
  20   4  16      101.51       69.06     24.70 o 
  22   4  16       30.24      100.88     36.00 o 
 -27   5  16      417.04      530.93     68.87 o 
 -25   5  16      317.68      355.65     64.69 o 
 -23   5  16        5.44       20.46     45.94 o 
 -21   5  16      164.89      236.03     55.74 o 
 -19   5  16      410.26      364.91     62.51 o 
 -17   5  16      213.37      254.78     57.76 o 
 -15   5  16       18.86       73.47     48.82 o 
 -13   5  16      463.62      420.80     62.48 o 
 -11   5  16      524.21      515.91     65.84 o 
  -9   5  16      150.71      143.84     51.01 o 
  -7   5  16      157.29      121.33     50.19 o 
  -5   5  16      888.14      982.53     80.55 o 
  -3   5  16      139.70      117.99     48.13 o 
  -1   5  16       17.71        9.63     31.19 o 
   1   5  16      439.39      464.98     44.61 o 
   3   5  16      747.61      852.51     52.42 o 
   5   5  16       34.56       37.94     32.28 o 
   7   5  16      146.37      100.88     35.05 o 
   9   5  16      490.54      539.75    113.99 o 
  11   5  16      209.64      227.66     38.98 o 
  13   5  16        8.31       22.14     36.88 o 
  15   5  16      568.31      569.14     60.34 o 
  17   5  16      520.95      547.69     99.82 o 
  19   5  16        9.66      -24.56     32.78 o 
 -24   6  16       61.15        3.43     46.29 o 
 -22   6  16      108.74      103.38     53.67 o 
 -20   6  16       21.77      -44.35     44.35 o 
 -18   6  16       69.93      106.29     49.76 o 
 -16   6  16      215.41      102.06     49.52 o 
 -14   6  16       99.10      107.45     50.74 o 
 -12   6  16        3.52       -6.16     43.72 o 
 -10   6  16      162.72      169.63     51.45 o 
  -8   6  16      226.48      253.21     57.29 o 
  -6   6  16      105.62      140.73     34.61 o 
  -4   6  16       21.81       37.54     38.83 o 
  -2   6  16      315.50      391.09     43.51 o 
   0   6  16      215.82      244.59     60.13 o 
   2   6  16        3.11       27.23     33.00 o 
   4   6  16      198.89      174.11     59.96 o 
   6   6  16      170.13      159.20     39.03 o 
   8   6  16      172.99      186.04     44.37 o 
  10   6  16       16.24       19.23     33.25 o 
  12   6  16      367.83      364.55     42.91 o 
  14   6  16      107.00       69.62     36.07 o 
  16   6  16       14.97       14.14     35.34 o 
 -21   7  16       14.17       31.87     48.21 o 
 -19   7  16        5.71       47.75     48.44 o 
 -17   7  16        0.24      -24.77     45.53 o 
 -15   7  16       40.89       56.64     47.36 o 
 -13   7  16        9.19      -39.23     42.86 o 
 -11   7  16        3.54       30.51     46.50 o 
  -9   7  16        7.06      -14.46     45.41 o 
  -7   7  16       48.32       37.37     32.35 o 
  -5   7  16      140.65      195.92     38.35 o 
  -3   7  16        1.21        4.94     31.70 o 
  -1   7  16       60.86       31.54     34.16 o 
   1   7  16       26.64       49.53     33.91 o 
   3   7  16       11.53       15.33     32.56 o 
   5   7  16        2.95       10.33     39.43 o 
   7   7  16        9.12       33.13     34.25 o 
   9   7  16       80.26       46.96     34.88 o 
  11   7  16        0.30       -4.47     39.78 o 
  13   7  16        0.25      -32.42     32.42 o 
 -10   8  16      130.68      236.87     57.22 o 
  -8   8  16      155.40      194.37     55.94 o 
  -6   8  16       10.23       -0.83     49.08 o 
  -4   8  16        1.82       31.89     47.34 o 
  -2   8  16      126.24      154.43     52.72 o 
   0   8  16      165.35      192.15     54.85 o 
   2   8  16        3.84        2.43     52.33 o 
   4   8  16      157.84      189.42     57.82 o 
   6   8  16      113.46       97.01     56.82 o 
 -29   1  17       55.92       48.29     48.86 o 
 -27   1  17        2.09       10.04     32.90 o 
 -25   1  17       81.52      131.02     36.75 o 
 -23   1  17      140.86      152.24     36.96 o 
 -21   1  17       65.77       56.48     68.76 o 
 -19   1  17      125.76      105.71     35.69 o 
 -17   1  17      285.82      303.24     40.51 o 
 -15   1  17        1.34       -2.41     31.18 o 
 -13   1  17        9.96       42.16     31.76 o 
 -11   1  17       82.06       45.44     31.17 o 
  -9   1  17      109.29       55.25     31.32 o 
  -7   1  17       43.66       28.46     35.40 o 
  -5   1  17      101.14      113.67     34.25 o 
  -3   1  17      307.18      276.70     54.40 o 
  -1   1  17       53.60       72.06     37.41 o 
   1   1  17        3.44      -11.87     30.62 o 
   3   1  17      204.53      214.53     38.56 o 
   5   1  17      205.36      262.65     40.74 o 
   7   1  17        8.62       21.07     44.32 o 
   9   1  17      114.03      135.12    100.55 o 
  11   1  17      129.06      197.46     38.81 o 
  13   1  17       66.35       11.33     32.66 o 
  15   1  17       58.76       72.40     27.81 o 
  17   1  17      186.59      226.61     32.26 o 
  19   1  17      204.86      131.52     31.19 o 
  21   1  17       16.64       22.54     22.99 o 
 -28   2  17      170.45      184.26     38.64 o 
 -26   2  17      111.90      104.78     34.73 o 
 -24   2  17       61.09       23.91     33.59 o 
 -22   2  17      410.41      454.31    109.74 o 
 -20   2  17      258.43      318.57     41.61 o 
 -18   2  17        6.53      -14.75     30.06 o 
 -16   2  17      342.02      342.09     40.15 o 
 -14   2  17      585.45      700.40     49.38 o 
 -12   2  17      640.99      633.24     48.02 o 
 -10   2  17       22.19       45.45     33.72 o 
  -8   2  17     1043.96     1116.53     59.78 o 
  -6   2  17      344.92      435.80     44.08 o 
  -4   2  17      116.99      110.02     34.73 o 
  -2   2  17      250.57      303.17     40.51 o 
   0   2  17      941.11     1040.61     58.69 o 
   2   2  17      531.40      619.79     49.48 o 
   4   2  17       49.91       21.55     32.98 o 
   6   2  17      703.29      769.46     62.17 o 
   8   2  17      960.17     1024.59     58.83 o 
  10   2  17      256.28      287.27     32.54 o 
  12   2  17       91.43       39.49     27.56 o 
  14   2  17      717.11      841.58     43.78 o 
  16   2  17      328.99      286.07     34.08 o 
  18   2  17       21.36       28.29     27.30 o 
  20   2  17      438.70      506.03     39.23 o 
 -27   3  17       57.13       41.39     33.59 o 
 -25   3  17       85.58       62.15     48.19 o 
 -23   3  17       60.24       16.63     41.96 o 
 -21   3  17       25.22       16.19     37.60 o 
 -19   3  17       20.72       -5.02     52.89 o 
 -17   3  17      174.84      163.94     36.23 o 
 -15   3  17      166.55      182.29     77.22 o 
 -13   3  17        0.84       -9.98     29.89 o 
 -11   3  17      389.50      425.06     43.21 o 
  -9   3  17      647.95      706.61     49.98 o 
  -7   3  17       22.51       32.00     32.38 o 
  -5   3  17      229.56      296.89     40.55 o 
  -3   3  17     1109.19     1209.78     62.80 o 
  -1   3  17      320.52      345.22     42.38 o 
   1   3  17      177.86      177.31     37.62 o 
   3   3  17      437.08      407.55     44.20 o 
   5   3  17      298.56      259.27     40.64 o 
   7   3  17        0.41       20.93     25.83 o 
   9   3  17      370.12      398.73     49.81 o 
  11   3  17      647.01      674.72     40.95 o 
  13   3  17        2.40       16.04     26.31 o 
  15   3  17      266.61      247.86     38.85 o 
  17   3  17      116.50       96.97     34.11 o 
  19   3  17       55.16       65.94     29.63 o 
 -24   4  17        1.95       32.50     47.22 o 
 -22   4  17       41.16       58.74     49.95 o 
 -20   4  17      115.34       89.35     52.12 o 
 -18   4  17        9.01        3.35     47.89 o 
 -16   4  17       74.32       22.35     48.23 o 
 -14   4  17      150.29      145.56     50.97 o 
 -12   4  17       66.40       74.75     48.71 o 
 -10   4  17       13.68       12.72     44.95 o 
  -8   4  17        7.48      -14.97     43.57 o 
  -6   4  17       36.27       40.67     47.06 o 
  -4   4  17        0.95      -42.04     42.04 o 
  -2   4  17       11.71      -23.52     43.66 o 
   0   4  17      143.17      113.14     52.79 o 
   2   4  17      165.00      310.49     60.78 o 
   4   4  17        1.60      -12.65     31.54 o 
   6   4  17       85.26       54.08     37.67 o 
   8   4  17       43.73       32.97     34.11 o 
  10   4  17        2.19       13.65     32.83 o 
  12   4  17        2.86        2.98     32.38 o 
  14   4  17       45.75        6.08     33.41 o 
  16   4  17      118.09       84.39     35.13 o 
 -21   5  17        0.09        5.27     47.52 o 
 -19   5  17        0.25       16.44     48.91 o 
 -17   5  17        0.48        3.18     44.51 o 
 -15   5  17       54.16       51.03     49.67 o 
 -13   5  17       61.95       -0.28     44.28 o 
 -11   5  17        2.87        5.01     44.28 o 
  -9   5  17       41.89       66.73     49.61 o 
  -7   5  17       18.95        7.93     47.69 o 
  -5   5  17        0.72      -40.00     44.71 o 
  -3   5  17       19.27       49.96     48.72 o 
  -1   5  17        0.00      -13.21     46.95 o 
   1   5  17        0.35       -6.36     32.14 o 
   3   5  17       75.99       58.40     35.05 o 
   5   5  17      138.00      159.17     38.74 o 
   7   5  17       26.59       88.64     36.43 o 
   9   5  17       36.49       51.98     35.05 o 
  11   5  17        6.03       27.11     35.13 o 
  13   5  17        7.74      -31.84     31.84 o 
  15   5  17        7.98       18.15     34.39 o 
 -18   6  17        0.42      -17.51     43.27 o 
 -16   6  17      284.08      385.34     64.07 o 
 -14   6  17      122.99       43.29     48.41 o 
 -12   6  17        2.97      -26.84     44.11 o 
 -10   6  17       49.32       40.26     51.06 o 
  -8   6  17      192.25      140.35     53.88 o 
  -6   6  17      244.77      214.05     57.44 o 
  -4   6  17       62.75       66.02     51.21 o 
  -2   6  17      102.05       66.55     41.42 o 
   0   6  17      209.47      227.62     40.52 o 
   2   6  17       98.02      154.51     86.79 o 
   4   6  17        2.45      -10.98     33.47 o 
   6   6  17      213.36      213.61     41.31 o 
   8   6  17      126.77       86.94     37.89 o 
  10   6  17       33.64        8.55     39.11 o 
 -13   7  17       19.30       54.99     48.69 o 
 -11   7  17      447.88      468.45     68.50 o 
  -9   7  17      365.32      389.13     65.24 o 
  -7   7  17        7.09      -12.93     48.00 o 
  -5   7  17      140.61      176.32     39.70 o 
  -3   7  17      458.05      508.30     47.88 o 
  -1   7  17      153.27      164.59     65.83 o 
   1   7  17      129.72      112.95     37.19 o 
   3   7  17      470.37      446.21     48.36 o 
   5   7  17      394.62      341.99     43.88 o 
 -24   0  18       41.26       68.34     51.88 o 
 -22   0  18       76.89      113.33     50.37 o 
 -20   0  18       79.16      119.34     52.75 o 
 -18   0  18      324.31      295.05     59.12 o 
 -16   0  18      130.42      174.58     52.92 o 
 -14   0  18       69.77       57.18     48.16 o 
 -12   0  18      338.41      433.77     63.72 o 
 -10   0  18       88.55       26.49     45.75 o 
  -8   0  18        1.78       -9.64     45.06 o 
  -6   0  18      470.31      449.54     64.99 o 
  -4   0  18      341.10      390.26     63.96 o 
  -2   0  18        1.89      -33.17     45.87 o 
   0   0  18      198.25      251.53     58.38 o 
   2   0  18      813.67      888.17     81.63 o 
   4   0  18      259.12      270.22     59.67 o 
   6   0  18       52.14       82.21     50.82 o 
   8   0  18      381.29      270.72     59.78 o 
  10   0  18      272.99      240.16     58.16 o 
  12   0  18       63.65       -8.85     49.64 o 
  14   0  18      249.39      395.86     66.36 o 
  16   0  18      465.06      484.95     69.88 o 
 -23   1  18      166.21      189.57     59.19 o 
 -21   1  18       48.87       87.73     34.82 o 
 -19   1  18       75.28      128.20     36.99 o 
 -17   1  18      150.77       52.21     34.00 o 
 -15   1  18      224.97      196.90     38.67 o 
 -13   1  18       33.28       23.63     32.13 o 
 -11   1  18      227.91      235.80     59.37 o 
  -9   1  18      480.13      493.22     68.32 o 
  -7   1  18      210.96      232.62     40.43 o 
  -5   1  18       32.18       44.32     34.68 o 
  -3   1  18      303.09      353.28     44.50 o 
  -1   1  18      262.50      326.56     44.11 o 
   1   1  18       27.15       -0.10     33.35 o 
   3   1  18      154.77      178.40     39.37 o 
   5   1  18      361.98      409.40     46.26 o 
   7   1  18      195.48      110.29     38.68 o 
   9   1  18       37.08       20.63     34.68 o 
  11   1  18      283.53      285.40     42.79 o 
  13   1  18      189.80      151.80     39.49 o 
  15   1  18      137.14      146.97     40.12 o 
 -22   2  18       35.92       80.25     34.30 o 
 -20   2  18       21.19        2.50     36.82 o 
 -18   2  18        0.42      -23.78     31.66 o 
 -16   2  18        1.01       34.22     32.72 o 
 -14   2  18        8.03       14.22     30.19 o 
 -12   2  18        0.50       38.14     31.83 o 
 -10   2  18        5.67       -3.83     31.68 o 
  -8   2  18       12.52      -30.47     30.47 o 
  -6   2  18        0.48      -42.57     42.57 o 
  -4   2  18      174.72      213.14     39.40 o 
  -2   2  18       41.76       63.56     34.53 o 
   0   2  18       72.73       85.18     35.34 o 
   2   2  18       88.44       63.81     35.18 o 
   4   2  18       25.22       14.36     34.84 o 
   6   2  18       34.89        5.10     33.92 o 
   8   2  18       15.65       22.10     34.38 o 
  10   2  18       67.35       71.50     36.90 o 
  12   2  18        2.07       -7.23     37.62 o 
  14   2  18       52.39       45.25     35.89 o 
 -21   3  18       15.62       98.28     50.24 o 
 -19   3  18       32.52       66.66     44.96 o 
 -17   3  18       18.98       41.68     52.70 o 
 -15   3  18       37.98       74.49     34.58 o 
 -13   3  18       11.19       40.84     32.85 o 
 -11   3  18       29.71       73.71     37.41 o 
  -9   3  18       81.28       82.44     35.09 o 
  -7   3  18       91.69       71.51     35.04 o 
  -5   3  18        4.89        4.72     32.85 o 
  -3   3  18      146.17      153.72     38.10 o 
  -1   3  18      228.77      170.91     45.40 o 
   1   3  18       30.04       25.74     43.94 o 
   3   3  18       57.29      110.35     61.28 o 
   5   3  18       54.70       28.57     35.70 o 
   7   3  18      105.09       91.34     56.37 o 
   9   3  18        8.67       36.87     35.33 o 
  11   3  18       56.51      126.19     29.83 o 
  13   3  18       67.90       48.03     41.15 o 
 -18   4  18       12.54       10.98     44.54 o 
 -16   4  18        0.85       -3.91     42.15 o 
 -14   4  18       22.71        6.10     45.53 o 
 -12   4  18      140.48      231.87     55.46 o 
 -10   4  18       92.83       48.04     49.85 o 
  -8   4  18       14.54      -22.48     46.89 o 
  -6   4  18      179.67      176.36     56.18 o 
  -4   4  18      341.63      384.80     65.23 o 
  -2   4  18        3.50      -46.41     47.00 o 
   0   4  18      148.89      214.35     59.59 o 
   2   4  18      610.22      693.54     77.26 o 
   4   4  18       70.62       69.46     51.50 o 
   6   4  18       80.36      127.90     54.58 o 
   8   4  18      477.75      470.50     46.39 o 
  10   4  18      341.71      257.77     40.58 o 
 -15   5  18      321.06      401.48     62.47 o 
 -13   5  18       13.38       61.74     48.73 o 
 -11   5  18      162.01      222.44     60.44 o 
  -9   5  18      324.24      271.19     64.41 o 
  -7   5  18      119.64      120.70     56.97 o 
  -5   5  18       54.64        2.19     51.62 o 
  -3   5  18      256.53      301.67     65.01 o 
  -1   5  18      175.61      233.13     61.37 o 
   1   5  18       58.96       35.69     50.20 o 
   3   5  18       63.34       17.76     49.12 o 
   5   5  18      385.35      275.62     42.29 o 
   7   5  18      143.99      112.03     37.94 o 
  -8   6  18        6.98        9.21     47.50 o 
  -6   6  18      128.56      167.06     56.05 o 
  -4   6  18      217.02      264.54     60.97 o 
 -17   1  19        1.89       26.35     33.15 o 
 -15   1  19        6.12       11.37     37.98 o 
 -13   1  19        2.51       70.17     33.88 o 
 -11   1  19       45.01       73.01     36.10 o 
  -9   1  19        3.36       24.83     34.67 o 
  -7   1  19       89.26       92.77     36.58 o 
  -5   1  19        4.07       13.38     34.92 o 
  -3   1  19       24.01       20.22     35.98 o 
  -1   1  19       52.20      105.46     37.77 o 
   1   1  19       15.84       19.31     34.88 o 
   3   1  19        0.85       14.39     34.29 o 
   5   1  19       64.34       42.83     45.06 o 
   7   1  19       96.33      128.40     40.00 o 
 -14   2  19       20.10       30.20     33.66 o 
 -12   2  19      139.35       74.59     35.24 o 
 -10   2  19      160.63      134.67     37.57 o 
  -8   2  19        1.19      -10.37     32.96 o 
  -6   2  19      114.72       97.05     36.89 o 
  -4   2  19      160.75      147.33     59.94 o 
  -2   2  19      137.26      185.66     91.27 o 
   0   2  19        0.09      -33.67     33.67 o 
   2   2  19       60.45       87.53     44.11 o 
   4   2  19      189.81      283.11     86.20 o 
   6   2  19       70.57       22.53     78.68 o 
 -13   3  19       30.33      123.70     51.16 o 
 -11   3  19        4.27       52.51     34.66 o 
  -9   3  19        7.29       12.80     33.71 o 
  -7   3  19       13.16      -32.33     32.33 o 
  -5   3  19       35.27       16.20     53.09 o 
  -3   3  19        3.73      -12.29     31.98 o 
  -1   3  19      152.58      150.39     38.29 o 
   1   3  19      173.85      272.91     42.78 o 
   3   3  19       21.25       65.55     35.69 o 
  -6   4  19       61.63      -19.27     46.06 o 
                                                 
